# Supplementary material for: Down‐regulation of Polo‐like kinase 4 (PLK4) induces G1 arrest via activation of the p38/p53/p21 signaling pathway in bladder cancer
Source: FEBS Open Bio. 2021 Aug 22;11(9):2631–46. doi: 10.1002/2211-5463.13262 (PMC8409300; doi:10.1002/2211-5463.13262)
Supplement: Supplementary file 3 — Table S1. Differentially‐expressed genes. [file FEB4-11-2631-s001.xlsx]

## Sheet: 5637 DEGs
st_gene_id	gene_id	gene_symbol	diffexp_log2fc_shctl-vs-shP45	diffexp_possiondis_fdr_shctl-vs-shP45	diffexp_possiondis_pvalue_shctl-vs-shP45
G9606_8938	9145	SYNGR1	-0.599309	0.000452607	8.22e-05
G9606_11965	25941	TPGS2	-0.594302	3.02e-36	7.68e-38
G9606_631	8470	SORBS2	-0.630151	1.41e-09	1.19e-10
G9606_16623	84987	COX14	-0.794875	0.000134959	2.21e-05
G9606_8713	1030	CDKN2B	0.841738	1.87e-07	1.96e-08
G9606_25187	653427	FOXD4L5	1.1375	0.0302563	0.00912418
G9606_25599	100131897	INSYN2B	1.2584	1.26e-92	1.21e-94
G9606_30378	9435	CHST2	2.926	0.000103535	1.66e-05
G9606_34282	22934	RPIA	0.616867	4.11e-09	3.62e-10
G9606_8088	5064	PALM	-1.18206	1.85e-08	1.75e-09
G9606_19697	196264	MPZL3	0.69883	0.000118921	1.93e-05
G9606_11414	283349	RASSF3	0.619644	2.89e-07	3.09e-08
G9606_22228	388677	NOTCH2NLA	0.657996	2.34e-05	3.33e-06
G9606_7730	875	CBS	-1.08877	1.22e-08	1.13e-09
G9606_9476	56978	PRDM8	0.925232	0.00160252	0.000327638
G9606_21015	8745	ADAM23	0.793909	4.47e-07	4.87e-08
G9606_10669	2627	GATA6	0.779779	1.62e-08	1.52e-09
G9606_1981	29886	SNX8	0.691647	2.42e-14	1.44e-15
G9606_427	1755	DMBT1	2.09954	6.58e-05	1.02e-05
G9606_17344	80778	ZNF34	0.668794	0.0317365	0.00966502
G9606_33684	23645	PPP1R15A	1.10443	1.95e-82	2.03e-84
G9606_13824	11228	RASSF8	0.61848	1.91e-13	1.18e-14
G9606_24692	57132	CHMP1B	-1.05632	6.53e-45	1.39e-46
G9606_6876	3557	IL1RN	-4.56986	5.89e-06	7.6e-07
G9606_16636	7263	TST	-0.622633	0.0259243	0.00765062
G9606_7472	102723451	FAM243B	1.75743	0.0343578	0.010606
G9606_20391	2040	STOM	0.674014	0.0469117	0.0153425
G9606_8007	161291	TMEM30B	-0.601616	3.39e-28	1.06e-29
G9606_35965	3087	HHEX	-2.11548	0.0426096	0.0136369
G9606_6212	51085	MLXIPL	-1.34395	0.0432158	0.013863
G9606_28109	131583	FAM43A	-0.855877	0.000405703	7.28e-05
G9606_20096	8743	TNFSF10	-1.61854	1.36e-55	2.26e-57
G9606_30913	11166	SOX21	-0.72091	0.000144254	2.37e-05
G9606_29682	55191	NADSYN1	-0.59956	1.7e-05	2.37e-06
G9606_1337	2523	FUT1	0.621488	0.0016734	0.00034431
G9606_349	23189	KANK1	0.676303	0.00568605	0.00136139
G9606_27441	105372798	LOC105372798	-1.44057	0.0138834	0.00371148
G9606_1106	57476	GRAMD1B	1.03395	0.0182234	0.0050559
G9606_11579	5793	PTPRG	0.795923	1.05e-41	2.39e-43
G9606_17248	25956	SEC31B	-0.65966	0.034495	0.0106527
G9606_10299	1318	SLC31A2	-0.823871	0.000344683	6.09e-05
G9606_9771	344558	SH3RF3	0.849269	3.07e-06	3.8e-07
G9606_20847	80781	COL18A1	-0.664074	5.35e-12	3.69e-13
G9606_19413	6578	SLCO2A1	1.20436	8.94e-05	1.42e-05
G9606_30011	3209	HOXA13	-1.0282	0.00601676	0.00144916
G9606_3160	613037	NPIPB13	1.2123	2.88e-09	2.5e-10
G9606_19673	4610	MYCL	-0.746967	0.00500937	0.00118043
G9606_21002	84189	SLITRK6	-1.35614	0.00368922	0.000836172
G9606_5370	8997	KALRN	0.701919	1e-05	1.35e-06
G9606_17629	2624	GATA2	-0.604399	8.4e-10	6.97e-11
G9606_21482	55450	CAMK2N1	0.715382	5.14e-47	1.04e-48
G9606_4253	91662	NLRP12	-1.91254	0.000367205	6.53e-05
G9606_18605	102800317	TPTEP2-CSNK1E	1.74543	0.00735242	0.0018169
G9606_4884	83643	CCDC3	-1.38355	2.82e-07	3.01e-08
G9606_15026	4215	MAP3K3	0.609008	1.11e-17	5.34e-19
G9606_22101	5743	PTGS2	-0.702539	1.89e-67	2.49e-69
G9606_18991	2012	EMP1	0.881053	1.69e-41	3.87e-43
G9606_4840	100528021	ST20-MTHFS	-5.58496	0.000205044	3.47e-05
G9606_26228	126	ADH1C	-1.0823	3.96e-06	4.98e-07
G9606_1572	8507	ENC1	0.68263	2.82e-37	7.07e-39
G9606_1545	3006	HIST1H1C	0.89036	2.16e-07	2.28e-08
G9606_2210	5521	PPP2R2B	-1.02008	0.00259351	0.000563702
G9606_13984	22821	RASA3	0.645665	9.79e-21	4.15e-22
G9606_2095	2581	GALC	1.15899	6.14e-07	6.83e-08
G9606_26064	9420	CYP7B1	0.706269	5.56e-06	7.14e-07
G9606_9259	28966	SNX24	0.640144	1.53e-05	2.13e-06
G9606_12172	9975	NR1D2	0.829501	1.49e-52	2.67e-54
G9606_21604	6804	STX1A	0.84944	7.86e-06	1.04e-06
G9606_31750	51015	ISOC1	-0.698619	2.54e-08	2.44e-09
G9606_10469	339451	KLHL17	0.93791	7.81e-07	8.82e-08
G9606_13603	400954	EML6	0.736966	0.0386026	0.0121342
G9606_27191	730268	LOC730268	0.7198	0.000110196	1.78e-05
G9606_18388	79789	CLMN	-1.48875	0.000548135	0.000101292
G9606_8883	4854	NOTCH3	-0.851575	2.21e-12	1.48e-13
G9606_29475	90637	ZFAND2A	0.614435	0.000247669	4.24e-05
G9606_15169	4773	NFATC2	0.938599	0.0257553	0.00759274
G9606_8230	9148	NEURL1	-0.949775	1.02e-25	3.47e-27
G9606_30999	51028	VPS36	0.60345	2.28e-11	1.66e-12
G9606_22901	107984314	LOC107984314	0.979241	0.0478516	0.015724
G9606_2854	4312	MMP1	-0.698291	3.86e-46	8.04e-48
G9606_23514	112268114	LOC112268114	-0.85901	0.0482493	0.0158787
G9606_7134	5327	PLAT	-0.883676	3.68e-32	1.02e-33
G9606_13644	1591	CYP24A1	1.08964	4.66e-06	5.94e-07
G9606_14064	10606	PAICS	-0.911627	9.95e-153	5.86e-155
G9606_25448	6818	SULT1A3	-10.4574	1.66e-80	1.77e-82
G9606_19929	55262	C7orf43	0.745797	1.85e-09	1.58e-10
G9606_25757	84141	EVA1A	0.77115	2.15e-08	2.05e-09
G9606_2805	57091	CASS4	3.58496	0.0353603	0.0109506
G9606_9901	9235	IL32	0.813737	6.43e-61	9.37e-63
G9606_5199	3572	IL6ST	0.603694	5.69e-54	9.81e-56
G9606_24940	2152	F3	1.23624	4.37e-146	2.87e-148
G9606_7821	7351	UCP2	-1.15855	4.3e-10	3.48e-11
G9606_2587	6764	ST5	-0.594122	1.99e-26	6.58e-28
G9606_7380	54896	PQLC2	0.62746	4.04e-05	5.99e-06
G9606_10062	1027	CDKN1B	0.611274	2.13e-15	1.18e-16
G9606_10205	2824	GPM6B	-0.882164	0.00922544	0.0023404
G9606_532	8492	PRSS12	-0.626542	5.32e-06	6.82e-07
G9606_28190	4907	NT5E	1.29784	0	0
G9606_3840	1159	CKMT1B	-0.675475	0.00201201	0.000422964
G9606_18066	91947	ARRDC4	1.09686	7.51e-11	5.7e-12
G9606_9336	4121	MAN1A1	0.895715	4.4e-51	8.32e-53
G9606_12279	6095	RORA	0.857981	0.0275316	0.0081864
G9606_13735	64131	XYLT1	0.733213	9.11e-07	1.04e-07
G9606_17839	83394	PITPNM3	-0.68281	5.16e-05	7.81e-06
G9606_19114	55070	DET1	0.843598	0.00319315	0.00071027
G9606_116	151194	METTL21A	0.719594	0.00249849	0.000540106
G9606_10278	80318	GKAP1	-0.702456	0.0376526	0.0117819
G9606_5017	4736	RPL10A	-0.609082	4.12e-85	4.12e-87
G9606_11389	441155	LOC441155	2.9542	0.000904573	0.000175967
G9606_678	101929322	LOC101929322	0.826464	1.58e-17	7.66e-19
G9606_12191	91942	NDUFAF2	-0.584963	6.3e-05	9.72e-06
G9606_13379	10402	ST3GAL6	-0.584963	0.0036314	0.000820364
G9606_20797	284114	TMEM102	-0.594613	0.014111	0.0037907
G9606_6703	3416	IDE	-0.937093	4.06e-38	9.84e-40
G9606_27342	110116772	ZNF765-ZNF761	-0.633461	0.0190154	0.00532752
G9606_21417	81532	MOB2	-1.16798	2.28e-11	1.65e-12
G9606_33492	148213	ZNF681	0.596644	0.0121716	0.00319952
G9606_23083	112267876	LOC112267876	-3.22731	2.22e-76	2.5e-78
G9606_6219	27439	TMEM121B	0.67653	0.0032576	0.000727234
G9606_20837	7275	TUB	-0.91114	3.1e-13	1.96e-14
G9606_24910	6278	S100A7	-3.41442	7.73e-27	2.51e-28
G9606_8095	2180	ACSL1	0.728291	6.34e-08	6.31e-09
G9606_10998	23208	SYT11	4.80735	4.84e-11	3.61e-12
G9606_14467	1466	CSRP2	-1.2047	3.73e-83	3.81e-85
G9606_3263	8796	SCEL	1.56151	2.56e-195	1.08e-197
G9606_6012	257106	ARHGAP30	-1.08406	0.00279865	0.000614362
G9606_9043	163071	ZNF114	-0.676243	0.000760981	0.000145816
G9606_11952	30011	SH3KBP1	0.965777	6.23e-95	5.87e-97
G9606_12577	389337	ARHGEF37	-1.09412	2.24e-06	2.71e-07
G9606_24235	7447	VSNL1	-1.87447	1.77e-17	8.6e-19
G9606_3645	9738	CCP110	-0.831344	1.93e-35	5.02e-37
G9606_4446	441425	ANKRD20A3	2.80735	0.00126401	0.000252786
G9606_6299	114898	C1QTNF2	1.62727	2.4e-05	3.44e-06
G9606_4372	54103	GSAP	0.59773	8.54e-09	7.77e-10
G9606_34197	6194	RPS6	-0.656527	0	0
G9606_3089	636	BICD1	0.598078	3.22e-07	3.46e-08
G9606_15797	83692	CD99L2	1.0789	2.97e-16	1.57e-17
G9606_9841	115207	KCTD12	-0.919476	1.06e-40	2.44e-42
G9606_14590	1594	CYP27B1	0.77544	0.0180775	0.0050031
G9606_207	729877	TBC1D3H	1.21077	7.68e-07	8.66e-08
G9606_25247	7057	THBS1	1.13756	0	0
G9606_29585	162968	ZNF497	-0.979822	0.0483569	0.01592
G9606_23241	10486	CAP2	0.946437	1.42e-13	8.75e-15
G9606_31279	11167	FSTL1	0.758015	0	0
G9606_2295	9048	ARTN	-0.729698	1.36e-06	1.61e-07
G9606_12706	1969	EPHA2	1.10171	2.79e-227	9.52e-230
G9606_13973	10525	HYOU1	-0.618708	2.79e-48	5.53e-50
G9606_7153	84807	NFKBID	-0.649572	0.00218556	0.000465546
G9606_20159	728489	DNLZ	0.580201	0.00266019	0.000580504
G9606_33956	65987	KCTD14	-0.719264	0.00899096	0.00227478
G9606_325	222389	BEND7	0.603647	0.00319824	0.000711602
G9606_25771	79689	STEAP4	0.823122	0.0232245	0.00670696
G9606_22250	100529261	CHURC1-FNTB	-5.88264	5e-07	5.49e-08
G9606_34908	147912	SIX5	-0.63895	0.000300695	5.24e-05
G9606_11174	7476	WNT7A	-0.628457	3.78e-18	1.77e-19
G9606_17189	330	BIRC3	1.72062	7.55e-171	3.65e-173
G9606_20978	55313	CPPED1	0.672019	1.96e-06	2.36e-07
G9606_35116	6590	SLPI	-1.42656	3.09e-66	4.13e-68
G9606_30634	3005	H1F0	0.852392	1.17e-23	4.35e-25
G9606_7178	11005	SPINK5	-3.58496	0.00442244	0.0010243
G9606_5592	286097	MICU3	0.924131	1.84e-08	1.74e-09
G9606_19033	23767	FLRT3	-0.658515	9.39e-32	2.63e-33
G9606_14566	400745	SH2D5	1.19555	1.72e-08	1.62e-09
G9606_2361	8835	SOCS2	0.650327	4.32e-11	3.2e-12
G9606_4064	79660	PPP1R3B	0.602665	0.00187174	0.000390922
G9606_10095	23363	OBSL1	-0.617488	2.52e-09	2.17e-10
G9606_33054	440686	HIST2H3PS2	0.717761	0.0182609	0.00506858
G9606_32396	10365	KLF2	1.40939	0.00509407	0.00120228
G9606_34088	338324	S100A7A	-3.90689	0.00679631	0.00166178
G9606_4628	169792	GLIS3	1.12102	2.53e-19	1.13e-20
G9606_384	3131	HLF	3	0.0353674	0.0109506
G9606_29555	168448	CDC14C	2.64386	0.0433654	0.0139352
G9606_11458	2308	FOXO1	-0.963288	3.68e-11	2.71e-12
G9606_19579	100528062	ARMCX5-GPRASP2	1.02895	0.000489583	8.97e-05
G9606_15456	2745	GLRX	0.603544	0.0010653	0.000209876
G9606_35477	3880	KRT19	-0.66397	0	0
G9606_23267	114907	FBXO32	1.67044	0	0
G9606_2146	6164	RPL34	-0.768559	3.4e-100	3.08e-102
G9606_258	221079	ARL5B	-0.656516	3.97e-30	1.17e-31
G9606_30905	9407	TMPRSS11D	0.797013	0.00137399	0.000276314
G9606_3919	583	BBS2	-0.788246	2.63e-06	3.23e-07
G9606_143	100506084	ARL17B	-0.879466	0.000449874	8.16e-05
G9606_17462	163351	GBP6	-1.3112	0.0127162	0.00336396
G9606_2619	8448	DOC2A	-0.643003	0.00263179	0.000573654
G9606_3656	64420	SUSD1	0.635054	2.31e-05	3.29e-06
G9606_8881	4862	NPAS2	0.640043	0.000314583	5.51e-05
G9606_12015	79875	THSD4	0.845367	2.51e-60	3.7e-62
G9606_27822	7126	TNFAIP1	0.648778	7.69e-42	1.75e-43
G9606_7121	8728	ADAM19	0.866213	1.04e-63	1.45e-65
G9606_15023	3860	KRT13	-2.12102	9.48e-08	9.62e-09
G9606_13961	7265	TTC1	-0.734215	4.77e-17	2.39e-18
G9606_16885	79635	CCDC121	0.912537	0.0358943	0.0111427
G9606_10727	23308	ICOSLG	-1.45251	0.000587155	0.000109668
G9606_9005	23576	DDAH1	0.947627	1.7e-41	3.91e-43
G9606_1504	91523	PCED1B	-1.3838	5.55e-40	1.3e-41
G9606_10453	107985556	LOC107985556	3.10434	0.00287767	0.000634386
G9606_2730	29127	RACGAP1	-0.638224	2.43e-32	6.66e-34
G9606_3237	101060684	NBPF26	0.622979	4.43e-09	3.92e-10
G9606_13499	28951	TRIB2	-0.601082	6.1e-13	3.93e-14
G9606_22650	171177	RHOV	-1.23447	0.0011554	0.000228988
G9606_6881	9120	SLC16A6	1.58496	4.26e-09	3.76e-10
G9606_14738	56603	CYP26B1	1.38391	4.24e-05	6.31e-06
G9606_28907	79152	FA2H	-2.34577	0.00540053	0.00128567
G9606_11156	91694	LONRF1	0.69534	7.05e-08	7.04e-09
G9606_13597	5275	SERPINB13	-0.599913	0.039628	0.012518
G9606_12115	5784	PTPN14	0.663446	8.21e-39	1.98e-40
G9606_21805	3212	HOXB2	1.16159	0.00058295	0.000108811
G9606_23250	3480	IGF1R	0.747186	1.65e-121	1.25e-123
G9606_6516	1491	CTH	-0.895563	0.000952719	0.000186278
G9606_6720	1830	DSG3	-0.955288	2.03e-12	1.35e-13
G9606_5557	56938	ARNTL2	0.663732	5.9e-39	1.42e-40
G9606_6387	8908	GYG2	-1.44652	4.86e-05	7.31e-06
G9606_1515	51760	SYT17	-0.993305	0.0104058	0.00267984
G9606_742	375316	RBM44	-2.09954	0.00478153	0.00111933
G9606_1448	51232	CRIM1	1.17108	2.23e-73	2.61e-75
G9606_3272	114781	BTBD9	0.878438	0.000437807	7.93e-05
G9606_23496	9749	PHACTR2	0.688433	6.32e-31	1.83e-32
G9606_18259	2827	GPR3	1.68748	9.08e-08	9.17e-09
G9606_17990	84612	PARD6B	0.651079	9.02e-06	1.2e-06
G9606_24813	54328	GPR173	0.910538	1.17e-12	7.69e-14
G9606_23757	2817	GPC1	-0.596784	3.84e-36	9.82e-38
G9606_8595	284	ANGPT1	-1.25334	1.05e-18	4.79e-20
G9606_2600	154	ADRB2	0.796392	6.31e-16	3.4e-17
G9606_28563	51286	CEND1	5.45943	0.0025737	0.000558598
G9606_17018	220441	RNF152	-0.687811	2.85e-09	2.48e-10
G9606_11695	105375355	UPK3B	-1.17532	0.00472606	0.001104
G9606_10897	53947	A4GALT	-0.689958	1.27e-10	9.85e-12
G9606_8919	1999	ELF3	-0.620411	1.35e-17	6.54e-19
G9606_31599	29078	NDUFAF4	-0.601665	0.000193225	3.25e-05
G9606_12210	223117	SEMA3D	-0.617913	0.00137487	0.000276662
G9606_22127	85364	ZCCHC3	0.699146	1.77e-22	6.9e-24
G9606_1742	29957	SLC25A24	-1.4365	0	0
G9606_7406	11007	CCDC85B	0.71897	2.28e-14	1.35e-15
G9606_15487	22901	ARSG	1.15528	0.00392038	0.0008961
G9606_7979	120114	FAT3	0.624855	9.9e-15	5.7e-16
G9606_12767	9398	CD101	-1.07215	0.00211644	0.000447936
G9606_3358	8829	NRP1	0.711245	3.56e-58	5.52e-60
G9606_28954	6147	RPL23A	-0.65014	1.3e-242	3.86e-245
G9606_32501	9780	PIEZO1	0.592862	1.62e-48	3.2e-50
G9606_1665	285386	TPRG1	-1.58496	6.96e-06	9.09e-07
G9606_9513	4494	MT1F	-1.31952	1.92e-18	8.88e-20
G9606_28038	25907	TMEM158	0.596103	0.00370379	0.000840852
G9606_30134	3013	HIST1H2AD	6.9542	0.0353462	0.0109506
G9606_35388	80117	ARL14	0.885514	1.87e-10	1.47e-11
G9606_17816	25927	CNRIP1	1.32493	2.67e-06	3.28e-07
G9606_6359	153222	CREBRF	0.830075	0.000296189	5.16e-05
G9606_19456	130	ADH6	-5.24793	0.0212017	0.00603472
G9606_10314	81786	TRIM7	-0.906054	2.49e-05	3.58e-06
G9606_1330	6809	STX3	0.881608	9.91e-42	2.26e-43
G9606_10163	80114	BICC1	1.08246	5.78e-08	5.73e-09
G9606_1707	60491	NIF3L1	-0.862816	1.44e-14	8.38e-16
G9606_24578	23541	SEC14L2	-0.686056	2.75e-14	1.63e-15
G9606_11074	374879	ZNF699	0.658963	0.00608912	0.00147036
G9606_8198	85236	HIST1H2BK	0.774244	5.6e-14	3.37e-15
G9606_9658	7249	TSC2	0.587055	3.54e-13	2.25e-14
G9606_34067	84817	TXNDC17	-0.593042	1.61e-07	1.67e-08
G9606_27045	3398	ID2	-0.614683	1.02e-05	1.37e-06
G9606_7672	1850	DUSP8	1.38658	3.53e-11	2.59e-12
G9606_6439	353324	SPATA12	4.39232	0.0186537	0.0052042
G9606_1278	64859	NABP1	0.641546	3.72e-11	2.74e-12
G9606_15829	1382	CRABP2	-0.718278	4.07e-31	1.16e-32
G9606_10924	57493	HEG1	1.04367	1.16e-49	2.22e-51
G9606_13871	9397	NMT2	0.774965	2.45e-13	1.53e-14
G9606_29724	130497	OSR1	-0.724687	0.0497779	0.0164743
G9606_1268	135112	NCOA7	-0.914152	1.61e-115	1.3e-117
G9606_20353	25840	METTL7A	-1.94753	0.00268381	0.000586658
G9606_32612	4017	LOXL2	0.825166	4.88e-56	7.99e-58
G9606_12946	51430	SUCO	0.655903	1.07e-57	1.69e-59
G9606_15248	730005	SEC14L6	1.6845	0.0112941	0.00293524
G9606_4247	51029	DESI2	-1.3246	2.5e-103	2.17e-105
G9606_8736	1123	CHN1	1.022	5.9e-13	3.8e-14
G9606_23774	112616	CMTM7	0.654407	2.79e-16	1.47e-17
G9606_8043	4248	MGAT3	-1.16227	0.00868317	0.0021856
G9606_25778	400073	C12orf76	0.933505	0.021008	0.00597436
G9606_4993	107303344	SETDB2-PHF11	0.865983	0.0126401	0.00333992
G9606_32052	27063	ANKRD1	2.79172	4.01e-17	1.99e-18
G9606_8474	2196	FAT2	-1.05758	4.35e-158	2.45e-160
G9606_14073	220963	SLC16A9	-0.840297	6.16e-06	7.96e-07
G9606_6290	9498	SLC4A8	1.83289	6.91e-14	4.19e-15
G9606_4831	10253	SPRY2	0.782902	4.19e-10	3.38e-11
G9606_1908	79712	GTDC1	0.669202	9.37e-08	9.49e-09
G9606_14139	112268238	LOC112268238	1.10753	3.42e-15	1.92e-16
G9606_24237	8681	JMJD7-PLA2G4B	0.878009	3.45e-05	5.06e-06
G9606_5796	2115	ETV1	0.942856	0.000322903	5.67e-05
G9606_16960	7106	TSPAN4	0.6411	6.13e-11	4.62e-12
G9606_32457	84243	ZDHHC18	0.742289	1.21e-19	5.35e-21
G9606_3172	89797	NAV2	1.45409	1.13e-66	1.51e-68
G9606_27145	66008	TRAK2	0.769994	1.19e-15	6.51e-17
G9606_3872	23081	KDM4C	0.595934	3.64e-07	3.92e-08
G9606_19512	9689	BZW1	-1.39198	0	0
G9606_13797	272	AMPD3	1.17093	3.25e-23	1.23e-24
G9606_3511	92691	TMEM169	1.16993	0.0189516	0.00530376
G9606_21163	55113	XKR8	0.770286	1.34e-07	1.38e-08
G9606_22295	10435	CDC42EP2	0.602894	5.92e-05	9.09e-06
G9606_10562	2564	GABRE	-0.713346	2.07e-23	7.78e-25
G9606_26263	293	SLC25A6	-0.653025	4.46e-69	5.75e-71
G9606_7217	147798	TMC4	-0.889576	0.0117372	0.00306932
G9606_496	9649	RALGPS1	-0.928447	0.0122865	0.0032343
G9606_33594	6662	SOX9	1.4168	9.57e-169	4.69e-171
G9606_28518	10370	CITED2	0.620323	1.52e-08	1.42e-09
G9606_10870	2120	ETV6	0.598023	4.35e-23	1.66e-24
G9606_8325	7035	TFPI	0.678989	1.64e-29	4.93e-31
G9606_18600	79901	CYBRD1	0.919648	1.38e-48	2.72e-50
G9606_25692	8581	LY6D	-6.52356	0.00679804	0.00166178
G9606_12193	2752	GLUL	-0.812883	9.23e-200	3.83e-202
G9606_8441	3600	IL15	1.04915	0.00410674	0.000943792
G9606_1119	284004	HEXD	-0.654336	0.000128749	2.1e-05
G9606_27633	83463	MXD3	-0.779874	0.000116687	1.89e-05
G9606_13267	3868	KRT16	-1.78269	5.07e-05	7.66e-06
G9606_11603	10197	PSME3	-0.590433	1.04e-81	1.1e-83
G9606_445	23098	SARM1	1.10692	0.0216359	0.0061838
G9606_9186	127495	LRRC39	1.46234	0.00349574	0.000786682
G9606_11869	122786	FRMD6	0.921484	1.44e-67	1.89e-69
G9606_12539	4940	OAS3	-0.780734	1.12e-39	2.66e-41
G9606_10743	11057	ABHD2	0.798699	8.91e-83	9.17e-85
G9606_3371	124152	IQCK	-0.720648	2.07e-06	2.5e-07
G9606_13088	11346	SYNPO	0.724557	2.43e-13	1.52e-14
G9606_8268	92	ACVR2A	-0.663699	1.66e-12	1.1e-13
G9606_29540	26353	HSPB8	2.07635	0.000862704	0.000167501
G9606_6286	9672	SDC3	-1.02697	4.24e-22	1.69e-23
G9606_4708	148229	ATP8B3	1.40439	0.0456336	0.014865
G9606_5906	3576	CXCL8	0.687335	5.5e-81	5.84e-83
G9606_21758	3397	ID1	-0.644878	4.29e-141	2.87e-143
G9606_16510	91120	ZNF682	1.00585	4.42e-05	6.61e-06
G9606_3895	634	CEACAM1	-1.187	2.29e-08	2.19e-09
G9606_23065	51303	FKBP11	-0.608561	0.00165975	0.000340986
G9606_15676	6189	RPS3A	-0.704422	1.71e-256	4.67e-259
G9606_10853	53353	LRP1B	3.45943	9.6e-06	1.28e-06
G9606_14924	24147	FJX1	1.03259	4.98e-25	1.75e-26
G9606_17995	51702	PADI3	-2.90689	1.07e-08	9.87e-10
G9606_26999	10815	CPLX1	-2.47805	0.0255886	0.0075325
G9606_5146	57596	BEGAIN	-0.964376	0.00010635	1.71e-05
G9606_8643	118491	CFAP70	-2.90689	0.0206211	0.00584516
G9606_19066	105373985	LOC105373985	-0.954377	1.81e-10	1.42e-11
G9606_4679	283554	GPR137C	0.798041	8.85e-10	7.36e-11
G9606_98	90853	SPOCD1	1.93974	1.13e-08	1.05e-09
G9606_2455	3756	KCNH1	1.80735	0.00356327	0.00080409
G9606_20094	5055	SERPINB2	0.619924	2.41e-25	8.31e-27
G9606_21711	7424	VEGFC	0.637265	9.33e-11	7.13e-12
G9606_15593	51386	EIF3L	-0.583306	1.97e-61	2.85e-63
G9606_13904	283464	GXYLT1	0.661661	1.47e-21	6.05e-23
G9606_29169	8613	PLPP3	-0.642106	0.00236565	0.000508456
G9606_10591	55916	NXT2	-1.15589	3.06e-33	8.28e-35
G9606_20945	153020	RASGEF1B	-1.37851	0.0342398	0.0105611
G9606_2489	56649	TMPRSS4	-0.652077	0.0260652	0.00770188
G9606_25183	107985971	107985971	0.927068	0.00423007	0.00097502
G9606_14818	3749	KCNC4	-0.765535	0.0145205	0.00391332
G9606_213	54760	PCSK4	-1.29177	0.0478664	0.01572
G9606_10092	63982	ANO3	1.5025	0.0293223	0.0088116
G9606_35640	654	BMP6	2.58496	0.0433486	0.0139352
G9606_34965	678	ZFP36L2	-0.805569	2.68e-23	1.01e-24
G9606_5735	9715	FAM131B	1.18442	0.00435434	0.00100717
G9606_2647	10804	GJB6	-1.08381	1.15e-70	1.44e-72
G9606_14541	55071	C9orf40	-0.78463	8.22e-10	6.8e-11
G9606_19969	3569	IL6	2.88202	1.71e-16	8.98e-18
G9606_7442	65989	DLK2	-0.736966	0.0395358	0.0124864
G9606_1984	5932	RBBP8	-0.891409	2.34e-43	5.14e-45
G9606_6623	3423	IDS	0.912108	9.45e-59	1.45e-60
G9606_23058	1374	CPT1A	1.32906	3.44e-15	1.93e-16
G9606_17617	23236	PLCB1	0.623437	0.00826111	0.00206912
G9606_7074	3459	IFNGR1	-0.824012	1.39e-76	1.55e-78
G9606_8546	6210	RPS15A	-0.681725	3.78e-150	2.35e-152
G9606_33835	445329	SULT1A4	4.62083	1.94e-56	3.16e-58
G9606_4215	11245	GPR176	1.20478	1.58e-18	7.28e-20
G9606_10005	2625	GATA3	0.718421	1.38e-10	1.07e-11
G9606_8481	25923	ATL3	0.672817	2.85e-24	1.04e-25
G9606_14299	79154	DHRS11	-0.612868	0.00105692	0.000208028
G9606_19794	26011	TENM4	1.22239	0.000147955	2.44e-05
G9606_1270	5540	NPY4R	1.29956	0.00181034	0.000376416
G9606_23427	29997	NOP53	-0.731498	1.14e-46	2.35e-48
G9606_15938	79856	SNX22	-0.745071	0.0117231	0.00306346
G9606_22759	5577	PRKAR2B	0.672882	6.87e-10	5.62e-11
G9606_18170	51200	CPA4	1.03354	6.21e-148	3.97e-150
G9606_22345	597	BCL2A1	0.702636	6.46e-07	7.2e-08
G9606_33434	7062	TCHH	0.595158	0.00506176	0.0011934
G9606_11021	10644	IGF2BP2	0.796764	3.64e-46	7.55e-48
G9606_3803	9819	TSC22D2	0.726214	5.11e-21	2.13e-22
G9606_22448	126823	KLHDC9	-1.52962	0.00498317	0.00117302
G9606_12376	51131	PHF11	-0.82608	0.000281025	4.86e-05
G9606_4153	341676	NEK5	-0.584963	0.0441855	0.0142947
G9606_2366	4835	NQO2	-0.610103	8.08e-05	1.27e-05
G9606_29063	29094	LGALSL	0.613875	0.000358573	6.36e-05
G9606_10534	19	ABCA1	-1.32884	3.67e-60	5.44e-62
G9606_31620	54541	DDIT4	-1.42831	0	0
G9606_27790	10103	TSPAN1	-0.881059	0.0262872	0.00777238
G9606_4067	4901	NRL	1.02647	0.0408901	0.0129953
G9606_30285	387856	CCDC184	4.39232	0.0186744	0.0052042
G9606_1248	5463	POU6F1	0.601614	0.00781005	0.00194452
G9606_5451	83858	ATAD3B	0.656495	2.68e-09	2.32e-10
G9606_12761	285368	PRRT3	1.31744	1.8e-09	1.53e-10
G9606_21387	1646	AKR1C2	-1.74723	0.00869406	0.00218888
G9606_9300	639	PRDM1	0.994514	2.24e-29	6.76e-31
G9606_20488	8349	HIST2H2BE	1.67363	4.44e-39	1.06e-40
G9606_28603	2297	FOXD1	0.729911	3.55e-05	5.22e-06
G9606_898	445571	CBWD3	0.60611	0.000332426	5.86e-05
G9606_14693	10045	SH2D3A	0.686775	2.54e-14	1.51e-15
G9606_9528	23531	MMD	0.658544	2.58e-50	4.89e-52
G9606_15414	65249	ZSWIM4	0.725328	6.64e-12	4.65e-13
G9606_18914	316	AOX1	1.7146	9.18e-09	8.38e-10
G9606_11275	2669	GEM	1.45138	1.46e-11	1.04e-12
G9606_33155	11274	USP18	-0.641163	0.0330178	0.0101248
G9606_5656	9828	ARHGEF17	0.59489	2.92e-10	2.32e-11
G9606_23351	348738	C2orf48	-1.17897	0.0260629	0.00769636
G9606_5415	23762	OSBP2	1.02063	4.56e-08	4.5e-09
G9606_34235	100302652	GPR75-ASB3	-1.1224	6.57e-06	8.53e-07
G9606_10466	5608	MAP2K6	-0.763197	1.81e-06	2.16e-07
G9606_6792	6915	TBXA2R	1.16993	0.0375039	0.0117237
G9606_23825	1308	COL17A1	-0.717734	1.72e-94	1.64e-96
G9606_15119	9813	EFCAB14	0.762915	2.23e-40	5.2e-42
G9606_12982	91624	NEXN	1.01299	1.18e-12	7.74e-14
G9606_32516	94115	CGB8	0.860056	0.000628747	0.000118256
G9606_594	60489	APOBEC3G	-1.10111	6.86e-14	4.15e-15
G9606_8599	22854	NTNG1	2.65951	1.54e-10	1.2e-11
G9606_22891	103344718	HOTS	-3.62936	6.22e-35	1.64e-36
G9606_20518	805	CALM2	-1.22687	1.04e-249	3.04e-252
G9606_33788	5920	RARRES3	-2.974	0.00384615	0.000877226
G9606_20771	677	ZFP36L1	0.593493	2.46e-56	4.02e-58
G9606_4795	22858	ICK	-0.840801	7.15e-10	5.87e-11
G9606_4454	7481	WNT11	-1.6389	0.00498449	0.00117302
G9606_4935	961	CD47	-0.702448	4.46e-53	7.85e-55
G9606_31067	150221	RIMBP3C	-3	0.0369126	0.0115
G9606_5791	729920	ISPD	0.785875	0.0137572	0.00367434
G9606_32385	10537	UBD	1.37295	0.00740631	0.0018316
G9606_14784	9388	LIPG	-0.886971	1.26e-37	3.12e-39
G9606_9028	5143	PDE4C	-2	0.025594	0.0075325
G9606_292	157285	PRAG1	0.626407	2.4e-07	2.54e-08
G9606_21780	124872	B4GALNT2	-1.76296	0.000818713	0.000158148
G9606_3253	253738	EBF3	-0.899933	0.000157336	2.61e-05
G9606_4690	85360	SYDE1	0.781999	1.53e-07	1.59e-08
G9606_3492	7107	GPR137B	1.06609	5.42e-11	4.06e-12
G9606_16690	23678	SGK3	0.61684	1.27e-06	1.5e-07
G9606_26103	360	AQP3	-2.77149	2.48e-145	1.65e-147
G9606_9769	57111	RAB25	-0.689212	0.0143332	0.00385838
G9606_14103	83931	STK40	0.780021	1.77e-15	9.78e-17
G9606_2113	5349	FXYD3	-1.38497	6.93e-31	2.01e-32
G9606_16893	145864	HAPLN3	0.601155	0.00047969	8.77e-05
G9606_22074	100996318	LOC100996318	2.26589	3.58e-08	3.48e-09
G9606_14391	5768	QSOX1	0.598018	2.72e-51	5.1e-53
G9606_15425	123879	DCUN1D3	0.678072	7.84e-08	7.86e-09
G9606_9906	5791	PTPRE	0.686157	2.03e-22	7.91e-24
G9606_34250	5157	PDGFRL	1.14229	0.00485839	0.00114033
G9606_1235	3730	ANOS1	2.13047	4.28e-108	3.64e-110
G9606_13028	8578	SCARF1	2.58496	0.043357	0.0139352
G9606_18695	79365	BHLHE41	0.656698	3.45e-06	4.32e-07
G9606_23508	7178	TPT1	-0.602711	0	0
G9606_10734	114569	MAL2	-0.591884	7.44e-73	8.81e-75
G9606_3119	114548	NLRP3	2.54432	7.89e-10	6.51e-11
G9606_10212	26137	ZBTB20	0.954196	4.9e-05	7.37e-06
G9606_5140	100529240	ZNF816-ZNF321P	2.37851	0.0017978	0.000373362
G9606_2895	2706	GJB2	-0.780499	8.48e-119	6.63e-121
G9606_26696	9590	AKAP12	0.833832	6.13e-300	1.44e-302
G9606_17177	6159	RPL29	-0.892682	8.02e-164	4.18e-166
G9606_1033	266727	MDGA1	0.877939	5.44e-16	2.91e-17
G9606_12928	8853	ASAP2	0.759387	7.85e-45	1.68e-46
G9606_2779	23345	SYNE1	0.95109	0.0107118	0.00276928
G9606_8502	51330	TNFRSF12A	1.0776	8.69e-114	7.11e-116
G9606_1725	219699	UNC5B	-1.15489	2.59e-13	1.63e-14
G9606_25497	84951	TNS4	-1.18627	6.47e-134	4.45e-136
G9606_3153	10628	TXNIP	0.916017	3.16e-58	4.88e-60
G9606_11294	3625	INHBB	-2.37346	0.000417767	7.53e-05
G9606_5046	118788	PIK3AP1	-0.738802	0.000176166	2.95e-05
G9606_9627	80328	ULBP2	0.876122	3.6e-17	1.78e-18
G9606_2543	7091	TLE4	0.667425	0.000503497	9.24e-05
G9606_30882	2634	GBP2	-0.896949	5.66e-23	2.17e-24
G9606_26211	64207	IRF2BPL	-0.758482	2.46e-19	1.09e-20
G9606_2133	57611	ISLR2	-1.21632	0.00285218	0.000627528
G9606_13149	84913	ATOH8	0.84161	5.66e-18	2.68e-19
G9606_10038	148137	PROSER3	0.587061	2.08e-06	2.51e-07
G9606_685	6660	SOX5	1.12928	0.0242745	0.0070674
G9606_19419	3861	KRT14	-1.9386	0.0289282	0.00866448
G9606_5620	200014	CC2D1B	0.765746	1.36e-21	5.57e-23
G9606_35889	100272147	CMC4	-0.942787	6.11e-07	6.8e-08
G9606_50	84698	CAPS2	-1.51457	0.0433553	0.0139266
G9606_12309	9480	ONECUT2	-0.665133	8.22e-31	2.39e-32
G9606_11784	144501	KRT80	1.64574	3.45e-282	8.56e-285
G9606_7714	7140	TNNT3	-2.16647	1.52e-14	8.86e-16
G9606_7907	1124	CHN2	0.604862	0.0455005	0.0148104
G9606_20072	58476	TP53INP2	0.749968	4.98e-17	2.49e-18
G9606_14414	81575	APOLD1	0.983126	3.87e-05	5.73e-06
G9606_11721	793	CALB1	-0.736439	3.55e-82	3.72e-84
G9606_15845	5787	PTPRB	-1.07892	1.03e-33	2.76e-35
G9606_18556	2877	GPX2	-2.45943	0.0400698	0.0126898
G9606_18254	22927	HABP4	1.26229	1.77e-15	9.78e-17
G9606_16829	192683	SCAMP5	-0.639557	2.03e-09	1.74e-10
G9606_5862	6916	TBXAS1	2.80735	0.0433319	0.0139352
G9606_26384	26032	SUSD5	0.795859	0.00261091	0.00056797
G9606_12770	5915	RARB	0.91523	3.66e-10	2.94e-11
G9606_22056	79987	SVEP1	1.26303	0.00298877	0.000660918
G9606_18666	122622	ADSSL1	-1.01668	0.0205507	0.00582012
G9606_16113	221035	REEP3	0.748094	3.85e-46	8.06e-48
G9606_26256	1366	CLDN7	-0.736135	3.34e-26	1.11e-27
G9606_4083	26168	SENP3	-0.658526	1.68e-16	8.75e-18
G9606_20928	4690	NCK1	-0.748261	3.89e-21	1.62e-22
G9606_2001	90293	KLHL13	-1.17703	6.82e-28	2.15e-29
G9606_11400	2149	F2R	0.735187	1.31e-24	4.72e-26
G9606_6928	2182	ACSL4	0.587371	7.31e-41	1.69e-42
G9606_6400	8038	ADAM12	2.07039	0.00874875	0.00220482
G9606_12413	9637	FEZ2	0.7074	5.03e-24	1.85e-25
G9606_12882	79784	MYH14	-0.583464	7.56e-08	7.57e-09
G9606_12757	9957	HS3ST1	-0.659951	9.81e-08	9.96e-09
G9606_666	1012	CDH13	0.706831	1.39e-40	3.23e-42
G9606_16626	5321	PLA2G4A	-0.817623	1.71e-11	1.23e-12
G9606_30568	205251	MTLN	0.631938	0.0135811	0.00362308
G9606_18988	3656	IRAK2	-0.712652	6.19e-138	4.23e-140
G9606_14820	2113	ETS1	1.15584	1.82e-168	9.01e-171
G9606_19904	1258	CNGB1	0.896907	0.0476573	0.0156395
G9606_1355	2222	FDFT1	-0.685705	4.55e-76	5.16e-78
G9606_29047	23158	TBC1D9	0.941852	1.51e-24	5.45e-26
G9606_4661	79974	CPED1	1.03562	0.0153304	0.00415534
G9606_19575	340719	NANOS1	-0.694587	0.0297334	0.0089499
G9606_5908	6173	RPL36A	-0.793922	0	0
G9606_8581	80031	SEMA6D	0.591194	0.0118686	0.00311178
G9606_9657	79870	BAALC	-2.42626	0.00478027	0.00111933
G9606_34909	105376204	LOC105376204	1.04182	1.33e-05	1.82e-06
G9606_14230	53905	DUOX1	-0.926751	6.64e-05	1.03e-05
G9606_11605	55214	P3H2	1.25526	3.13e-17	1.54e-18
G9606_9049	5649	RELN	2.96347	1.78e-12	1.18e-13
G9606_15254	54457	TAF7L	1.43686	0.00236119	0.000507204
G9606_11454	167555	FAM151B	-3.02554	0.00742775	0.00183782
G9606_8879	9349	RPL23	-0.635012	6.46e-280	1.64e-282
G9606_23129	192668	CYS1	-1.79141	0.0286022	0.00855086
G9606_20423	112267923	112267923	5.08746	0.000339733	6e-05
G9606_9374	4048	LTA4H	-0.653132	3.37e-28	1.05e-29
G9606_7913	6303	SAT1	-0.95827	0	0
G9606_23854	3215	HOXB5	0.753875	1.52e-05	2.11e-06
G9606_27889	10763	NES	-0.67929	0.000146815	2.42e-05
G9606_35167	144110	TMEM86A	0.956057	0.0138609	0.0037046
G9606_12393	4585	MUC4	1	1.49e-27	4.76e-29
G9606_5514	154664	ABCA13	2	6.86e-05	1.07e-05
G9606_15894	7171	TPM4	0.607463	6.67e-203	2.69e-205
G9606_35743	8693	GALNT4	-1.14946	2.68e-12	1.81e-13
G9606_29382	4322	MMP13	-1.25727	1.89e-33	5.1e-35
G9606_8286	3017	HIST1H2BD	0.885142	6.31e-08	6.27e-09
G9606_6520	55084	SOBP	1.5025	0.00941824	0.00239632
G9606_11951	728689	EIF3CL	-2.2303	2.64e-07	2.8e-08
G9606_27240	115572	TENT5B	3	0.0438852	0.014154
G9606_15489	6318	SERPINB4	-1.22426	0.000624149	0.000117236
G9606_188	55716	LMBR1L	0.93829	2.26e-14	1.33e-15
G9606_11660	286006	LSMEM1	0.980891	0.00827264	0.00207252
G9606_33543	11249	NXPH2	0.837943	0.000968122	0.00018947
G9606_8110	1901	S1PR1	1.70044	0.000774774	0.000148603
G9606_11796	348654	GEN1	-0.580047	1.41e-39	3.35e-41
G9606_35603	54658	UGT1A1	4.52356	0.0186578	0.0052042
G9606_10481	130576	LYPD6B	-0.703625	1.16e-09	9.71e-11
G9606_6294	3678	ITGA5	0.603749	9.9e-11	7.59e-12
G9606_2431	8482	SEMA7A	1.12241	4.44e-79	4.82e-81
G9606_13459	5652	PRSS8	1.51457	1.81e-06	2.17e-07
G9606_19558	100532736	MINOS1-NBL1	-3.52356	6.66e-17	3.39e-18
G9606_18564	91283	MSANTD3	0.58775	1.25e-22	4.85e-24
G9606_4607	55806	HR	-1.59495	1.64e-16	8.57e-18
G9606_23366	9415	FADS2	-0.734063	7.5e-74	8.65e-76
G9606_22422	200424	TET3	0.58791	3.13e-21	1.3e-22
G9606_9436	221143	EEF1AKMT1	-0.68634	0.00689254	0.00168958
G9606_3543	219902	TMEM136	1.39689	0.000396002	7.08e-05
G9606_34024	9510	ADAMTS1	0.693487	0.00141965	0.000286378
G9606_1397	10046	MAMLD1	0.673772	2.79e-05	4.04e-06
G9606_6883	132430	PABPC4L	-0.670295	9.94e-05	1.59e-05
G9606_2280	115209	OMA1	-0.834257	9.67e-15	5.56e-16
G9606_33822	8337	HIST2H2AA3	0.727763	0.00467146	0.00108922
G9606_21500	102724219	LOC102724219	-3.45095	1.53e-47	3.07e-49
G9606_32435	329	BIRC2	0.58411	6.62e-100	6.04e-102
G9606_7731	91608	RASL10B	-0.587816	3.69e-06	4.63e-07
G9606_238	84254	CAMKK1	-1.12286	0.00462558	0.00107651
G9606_24157	1464	CSPG4	-0.824913	0.00783128	0.00195029
G9606_2341	5362	PLXNA2	-0.638642	6.9e-13	4.46e-14
G9606_21121	56892	TCIM	-1.14956	5.73e-101	5.12e-103
G9606_36049	116442	RAB39B	5	4.31e-05	6.44e-06
G9606_10567	7042	TGFB2	1.13246	2.73e-161	1.47e-163
G9606_12661	102723360	LOC102723360	1.54057	8.08e-22	3.26e-23
G9606_6194	100	ADA	-0.730587	0.000599225	0.000112071
G9606_15146	653361	NCF1	-1.28177	0.0394334	0.0124443
G9606_12575	107987477	LOC107987477	-6.16993	2.29e-08	2.19e-09
G9606_23980	100996492	CTXND1	2.80735	0.0186703	0.0052042
G9606_1875	6124	RPL4	-0.598891	0	0
G9606_4483	7644	ZNF91	0.607299	7.12e-06	9.31e-07
G9606_19076	171546	SPTSSA	-0.692881	1.87e-51	3.47e-53
G9606_2788	1316	KLF6	1.43857	8.6e-151	5.23e-153
G9606_12136	6217	RPS16	-0.597183	2.71e-129	1.97e-131
G9606_1458	51422	PRKAG2	0.588062	1.89e-10	1.49e-11
G9606_33440	56648	EIF5A2	0.945552	5.61e-14	3.38e-15
G9606_7807	201134	CEP112	1.026	0.00313639	0.000696672
G9606_26779	50939	IMPG2	2.80735	0.0250835	0.00734338
G9606_31938	6506	SLC1A2	2	0.0353532	0.0109506
G9606_7774	2872	MKNK2	-0.604146	4.99e-23	1.91e-24
G9606_20231	51083	GAL	-1.29409	0.00636913	0.0015443
G9606_8903	57597	BAHCC1	-1.18057	3.83e-11	2.82e-12
G9606_2241	744	MPPED2	-0.998871	1.03e-65	1.4e-67
G9606_13850	10979	FERMT2	1.01755	1.26e-43	2.75e-45
G9606_25978	7980	TFPI2	0.899522	1.07e-32	2.92e-34
G9606_5342	5655	KLK10	-1.43134	1.75e-10	1.37e-11
G9606_3366	199223	TTC21A	0.857981	0.0266882	0.00790254
G9606_7615	23616	SH3BP1	-0.781582	2.93e-17	1.44e-18
G9606_2025	84978	FRMD5	0.858167	5.27e-11	3.94e-12
G9606_21730	5326	PLAGL2	-0.959313	7.33e-53	1.3e-54
G9606_10318	84879	MFSD2A	-0.601362	1.09e-08	1e-09
G9606_14993	2118	ETV4	0.622526	9.82e-12	6.96e-13
G9606_34478	57045	TWSG1	-0.615426	9.23e-16	5e-17
G9606_19631	101928841	LOC101928841	1.48543	2.34e-05	3.33e-06
G9606_1460	79633	FAT4	1.36257	5.54e-05	8.45e-06
G9606_6590	10156	RASA4	-1.24298	1.03e-36	2.6e-38
G9606_333	731220	RFX8	2.05063	0.00825812	0.00206786
G9606_1689	728215	FAM155A	0.919296	1.96e-08	1.86e-09
G9606_13557	11102	RPP14	0.874098	4.23e-10	3.41e-11
G9606_11920	153443	SRFBP1	-0.740286	3.09e-05	4.5e-06
G9606_1477	11259	FILIP1L	1.3062	6.65e-47	1.36e-48
G9606_27146	200916	RPL22L1	-1.81965	2.44e-49	4.71e-51
G9606_21999	6133	RPL9	-0.614281	1.04e-146	6.73e-149
G9606_4158	283987	HID1	-0.672425	0.000520031	9.57e-05
G9606_10651	55026	TMEM255A	1.18802	5.75e-36	1.48e-37
G9606_2384	50807	ASAP1	0.701943	3.15e-90	3.04e-92
G9606_9196	8424	BBOX1	-2.45066	0.00349128	0.000785246
G9606_3975	55184	DZANK1	0.682938	0.00136782	0.000274904
G9606_15934	6228	RPS23	-0.73818	3.63e-151	2.18e-153
G9606_22205	9638	FEZ1	0.65973	0.037035	0.0115519
G9606_32443	100534592	URGCP-MRPS24	-1.42394	0.0107076	0.00276688
G9606_21928	6317	SERPINB3	-1.23026	1.1e-19	4.85e-21
G9606_22953	7855	FZD5	-0.784271	2.57e-09	2.22e-10
G9606_22012	3627	CXCL10	-2.80735	5e-05	7.54e-06
G9606_15854	629	CFB	-1.68271	3.11e-24	1.14e-25
G9606_10877	392	ARHGAP1	-0.762961	2.41e-25	8.35e-27
G9606_3357	2250	FGF5	1.95936	0.00086298	0.000167501
G9606_15148	10211	FLOT1	0.719762	1.06e-21	4.28e-23
G9606_25494	83742	MARVELD1	0.652589	1.72e-21	7.11e-23
G9606_12939	50862	RNF141	-0.832102	1.27e-17	6.12e-19
G9606_17227	27295	PDLIM3	0.677179	0.0341093	0.0105082
G9606_2261	160518	DENND5B	0.930291	5e-10	4.06e-11
G9606_34864	7538	ZFP36	0.735028	7.25e-05	1.13e-05
G9606_23220	2886	GRB7	-0.583351	1.18e-08	1.09e-09
G9606_13633	467	ATF3	0.61595	0.0225778	0.006495
G9606_13035	26472	PPP1R14B	-0.6456	4.07e-54	6.96e-56
G9606_25224	1958	EGR1	0.730449	1.08e-06	1.25e-07
G9606_6704	3038	HAS3	-1.64302	2.13e-67	2.81e-69
G9606_13392	28962	OSTM1	0.805647	2.72e-24	9.92e-26
G9606_14341	55762	ZNF701	0.584963	0.00323892	0.00072226
G9606_21140	10331	B3GNT3	-1.04659	1.18e-08	1.09e-09
G9606_16085	3991	LIPE	0.847997	0.0182266	0.00505792
G9606_12345	221662	RBM24	0.896321	0.00147967	0.00029931
G9606_24681	7398	USP1	-0.638319	4.77e-87	4.7e-89
G9606_8270	10610	ST6GALNAC2	-0.814444	2.47e-05	3.55e-06
G9606_300	5865	RAB3B	0.654865	8.38e-17	4.3e-18
G9606_4658	3790	KCNS3	1.82927	7.25e-07	8.13e-08
G9606_10194	23462	HEY1	-0.995964	5.61e-05	8.56e-06
G9606_2983	84220	RGPD5	0.594518	1.48e-24	5.34e-26
G9606_11300	8209	GATD3A	3.12928	0.00427323	0.000986824
G9606_13821	6446	SGK1	-0.777492	5.15e-31	1.48e-32
G9606_22795	55089	SLC38A4	-1.07477	0.00601831	0.00144916
G9606_5088	100529241	HSPE1-MOB4	-1.54749	0.0173855	0.00478462
G9606_25246	8462	KLF11	0.785875	6.1e-09	5.46e-10
G9606_28240	54714	CNGB3	2.39232	0.0243175	0.00708594
G9606_9460	6372	CXCL6	0.678488	3.81e-10	3.06e-11
G9606_1092	5678	PSG9	1.97199	0.0135091	0.00360052
G9606_12741	340075	ARSI	1.08267	6.68e-09	6.01e-10
G9606_1410	4897	NRCAM	-0.987927	4.21e-05	6.27e-06
G9606_17343	2274	FHL2	0.65594	4.97e-25	1.74e-26
G9606_16232	65055	REEP1	-1.37851	0.0357196	0.0110774
G9606_873	5606	MAP2K3	0.647952	2.09e-12	1.4e-13
G9606_5532	10391	CORO2B	2	0.000767295	0.000147121
G9606_1417	153	ADRB1	-4.16993	0.0211879	0.00603472
G9606_34856	107986353	LOC107986353	-4	0.0120669	0.00316676
G9606_29742	6374	CXCL5	1.03325	3.25e-211	1.23e-213
G9606_35404	6168	RPL37A	-0.763423	1.35e-98	1.25e-100
G9606_27293	101060389	TBC1D3D	1.8365	7.25e-08	7.26e-09
G9606_12540	140733	MACROD2	1.13972	0.000121539	1.97e-05
G9606_14045	6209	RPS15	-0.650453	3.16e-94	3.01e-96
G9606_32078	26056	RAB11FIP5	0.850659	8.75e-13	5.69e-14
G9606_10525	3663	IRF5	-0.615659	0.0226096	0.00650554
G9606_11117	59084	ENPP5	1.0061	8.71e-06	1.16e-06
G9606_889	26974	ZNF285	0.598259	0.00946862	0.0024109
G9606_15246	102724770	LOC102724770	-1.41504	0.0315151	0.00958194
G9606_3395	11343	MGLL	0.7022	7.87e-06	1.04e-06
G9606_30666	112267855	LOC112267855	4.9542	0.0353745	0.0109506
G9606_18304	83449	PMFBP1	3	0.0438515	0.014154
G9606_11857	10235	RASGRP2	-1.2713	0.0433637	0.0139266
G9606_28966	57552	NCEH1	1.02573	1.54e-47	3.1e-49
G9606_9381	2167	FABP4	-1.73303	1.19e-84	1.21e-86
G9606_29804	255488	RNF144B	-1.59826	3.78e-13	2.41e-14
G9606_3990	84909	C9orf3	-1.08969	2.11e-37	5.27e-39
G9606_17498	25818	KLK5	-2.47947	0.000417911	7.53e-05
G9606_9588	8999	CDKL2	1.63743	0.0160794	0.00438828
G9606_21305	441478	NRARP	-0.738941	7.87e-07	8.89e-08
G9606_16923	326340	ZAR1	-4.32193	0.0012071	0.000240132
G9606_2532	147949	ZNF583	0.736966	0.0139125	0.00372444
G9606_1350	197320	ZNF778	0.755315	9.57e-05	1.53e-05
G9606_14967	10020	GNE	0.897152	3.2e-05	4.67e-06
G9606_23889	11082	ESM1	2.28445	6.34e-08	6.3e-09
G9606_19039	64283	ARHGEF28	0.857981	1.55e-11	1.11e-12
G9606_10096	4208	MEF2C	-1.56478	1.89e-05	2.65e-06
G9606_2669	558	AXL	1.16378	2.12e-287	5.13e-290
G9606_7419	9770	RASSF2	0.591276	0.00199034	0.000417914
G9606_2932	100996643	LOC100996643	1.4013	2.13e-08	2.03e-09
G9606_22069	56924	PAK6	1.55459	3.25e-12	2.21e-13
G9606_11413	118881	COMTD1	-0.613572	0.0131836	0.00350724
G9606_6940	7127	TNFAIP2	-0.910708	5.78e-274	1.51e-276
G9606_19649	3219	HOXB9	0.756965	4.78e-26	1.61e-27
G9606_21013	105371932	LOC105371932	2.27302	0.00499999	0.0011776
G9606_2929	134429	STARD4	-0.63574	1.33e-09	1.11e-10
G9606_1631	8754	ADAM9	0.84672	4.22e-116	3.38e-118
G9606_7798	404093	CUEDC1	0.660556	5.86e-09	5.24e-10
G9606_7460	5345	SERPINF2	-2.07039	0.00262128	0.00057055
G9606_4501	51329	ARL6IP4	-0.629966	4.69e-32	1.3e-33
G9606_181	399979	SNX19	-0.622892	3.45e-23	1.31e-24
G9606_6037	6675	UAP1	0.658147	1.78e-25	6.1e-27
G9606_18421	27330	RPS6KA6	-0.723735	1.65e-10	1.29e-11
G9606_19970	128674	PROKR2	0.936274	0.000226258	3.85e-05
G9606_22639	10913	EDAR	-1.24304	6.8e-17	3.47e-18
G9606_27431	2920	CXCL2	1.01741	5.34e-45	1.13e-46
G9606_1008	9508	ADAMTS3	0.693669	0.000459565	8.36e-05
G9606_17391	441430	ANKRD20A2	-1.01495	0.0189339	0.00529764
G9606_6982	51559	NT5DC3	0.711202	3.54e-05	5.2e-06
G9606_28625	5307	PITX1	-0.690085	3.05e-10	2.43e-11
G9606_6777	440	ASNS	-0.613259	1.68e-09	1.42e-10
G9606_8126	726	CAPN5	0.628519	0.000850158	0.000164855
G9606_6148	6139	RPL17	-0.730916	1.27e-191	5.69e-194
G9606_8805	5653	KLK6	-1.59991	0.00101587	0.00019957
G9606_5011	6525	SMTN	0.797477	3.36e-17	1.65e-18
G9606_654	2517	FUCA1	0.597509	1.69e-09	1.44e-10
G9606_31701	6666	SOX12	-0.597086	0.00269158	0.000588522
G9606_3264	89795	NAV3	1.57319	1.37e-13	8.39e-15
G9606_29570	119395	CALHM3	-1.95818	0.000808113	0.0001558
G9606_33245	9982	FGFBP1	-1.9888	2.02e-30	5.94e-32
G9606_5036	55733	HHAT	0.588547	0.000229166	3.91e-05
G9606_3727	56261	GPCPD1	0.60604	3.83e-28	1.21e-29
G9606_8400	101060376	TBC1D3L	0.593342	2.28e-05	3.24e-06
G9606_15096	2195	FAT1	0.664102	2.74e-152	1.63e-154
G9606_17587	51309	ARMCX1	0.92797	0.000983852	0.000192793
G9606_23698	55534	MAML3	-0.754888	0.0395436	0.0124864
G9606_19026	401089	FOXL2NB	2.12338	0.0140437	0.00376566
G9606_24312	6752	SSTR2	3.24793	0.0438599	0.014154
G9606_15383	5324	PLAG1	0.668311	1.24e-08	1.15e-09
G9606_16708	2537	IFI6	1.06244	0.00345063	0.000774604
G9606_25058	6122	RPL3	-0.723277	0	0
G9606_2727	9537	TP53I11	-3.52356	0.0124518	0.00328476
G9606_6004	54537	SHLD2	0.850357	3.12e-29	9.48e-31
G9606_11743	326625	MMAB	-0.748511	2.48e-05	3.55e-06
G9606_18649	3713	IVL	1.20436	1.11e-05	1.5e-06
G9606_19635	23521	RPL13A	-0.784986	0	0
G9606_4066	100996928	C7orf55-LUC7L2	0.99748	8.29e-18	3.95e-19
G9606_18291	4060	LUM	2.76081	0.00179023	0.000371346
G9606_3098	1368	CPM	-0.674014	0.00563536	0.00134821
G9606_16950	5997	RGS2	0.735677	6.11e-07	6.79e-08
G9606_7633	257144	GCSAM	0.9801	0.00367611	0.000832744
G9606_9386	58494	JAM2	1.83325	2e-11	1.44e-12
G9606_20100	84248	FYTTD1	-1.24393	1.85e-55	3.09e-57
G9606_28513	147015	DHRS13	-0.63743	0.000670126	0.000126911
G9606_4848	23673	STX12	-0.731632	1.63e-09	1.37e-10
G9606_7950	6227	RPS21	-0.593965	8.14e-48	1.63e-49
G9606_15441	56128	PCDHB8	1.71621	0.00306955	0.000679352
G9606_29748	9241	NOG	0.728128	0.0463157	0.0151245
G9606_29511	101928589	LOC101928589	-0.662499	0.0482469	0.0158749
G9606_16862	27074	LAMP3	-0.981853	0.00204427	0.000430632
G9606_14895	11099	PTPN21	0.64127	1.05e-10	8.03e-12
G9606_15597	102724951	LOC102724951	0.863064	9.46e-09	8.68e-10
G9606_32672	1917	EEF1A2	0.912127	0.011195	0.0029067
G9606_29167	1592	CYP26A1	-1.48113	0.0370194	0.0115401
G9606_9004	4603	MYBL1	1.05174	4e-42	8.98e-44
G9606_19812	10733	PLK4	-1.08403	7.09e-48	1.41e-49
G9606_18526	9447	AIM2	-0.587177	0.0033824	0.000757192
G9606_26451	7846	TUBA1A	0.596081	4.01e-45	8.48e-47
G9606_15923	4285	MIPEP	-0.681425	0.000228368	3.89e-05
G9606_34012	80339	PNPLA3	3.75489	0.00779211	0.00193716
G9606_5797	162966	ZNF600	0.89724	0.005905	0.00141821
G9606_18651	6549	SLC9A2	1.03171	0.000812565	0.000156809
G9606_10737	3570	IL6R	0.744161	0.000218945	3.72e-05
G9606_20858	25841	ABTB2	1.20699	6.23e-24	2.3e-25
G9606_12244	1774	DNASE1L1	0.588102	0.000567204	0.00010559
G9606_13395	4214	MAP3K1	-0.7856	4.92e-20	2.14e-21
G9606_32796	25819	NOCT	0.851677	0.00247639	0.00053456
G9606_25328	4973	OLR1	-2.79074	5.94e-236	1.88e-238
G9606_13854	27151	CPAMD8	-0.943416	0.0478484	0.01572
G9606_9667	131566	DCBLD2	0.968866	0	0
G9606_2888	2260	FGFR1	0.946929	1.38e-20	5.89e-22
G9606_34603	1947	EFNB1	-0.687817	3.99e-23	1.52e-24
G9606_32476	6398	SECTM1	0.905335	3.54e-07	3.8e-08
G9606_17593	8976	WASL	-0.608021	1.12e-19	4.93e-21
G9606_27213	6136	RPL12	-0.642036	2.81e-192	1.24e-194
G9606_34739	1056	CEL	-0.719448	0.0359215	0.0111556
G9606_14649	23286	WWC1	0.992879	1.98e-53	3.45e-55
G9606_16048	254439	C11orf86	-2.09192	0.0426179	0.0136369
G9606_20959	151473	SLC16A14	-0.660097	0.000234334	4e-05
G9606_19453	3216	HOXB6	0.895085	1.86e-08	1.77e-09
G9606_15804	2275	FHL3	-0.618814	0.0416208	0.0132585
G9606_20593	1373	CPS1	-0.868755	0.0424109	0.0135444
G9606_10872	151835	CPNE9	1	0.0340421	0.0104811
G9606_24825	8651	SOCS1	-1.02308	0.00989876	0.00253638
G9606_18309	3726	JUNB	-0.893868	3.54e-42	7.94e-44
G9606_4260	3801	KIFC3	0.703018	1.09e-15	5.89e-17
G9606_27535	3984	LIMK1	0.824353	9.99e-56	1.64e-57
G9606_13643	116844	LRG1	-3.04439	0.00235569	0.000505876
G9606_19682	6334	SCN8A	0.707819	2.19e-12	1.46e-13
G9606_21255	101929796	NOTCH2NLR	0.671377	0.0476663	0.0156395
G9606_15587	128497	SPATA25	0.68226	0.0456423	0.014865
G9606_32676	100507507	LOC100507507	0.822413	0.00779551	0.00193897
G9606_9519	30845	EHD3	1.13343	2.12e-23	7.96e-25
G9606_1757	653513	LOC653513	0.633572	0.0393799	0.0124176
G9606_11049	10551	AGR2	-2.25678	1.73e-06	2.07e-07
G9606_6199	928	CD9	-1.13527	1.92e-53	3.33e-55
G9606_4605	6546	SLC8A1	1.44668	6.32e-13	4.08e-14
G9606_2577	1794	DOCK2	1.1047	7.87e-07	8.89e-08
G9606_1601	9823	ARMCX2	-0.762136	0.0125704	0.00331916
G9606_23965	51458	RHCG	-3.38247	0.000307823	5.38e-05
G9606_13337	6902	TBCA	-1.05101	8.13e-58	1.28e-59
G9606_1634	7786	MAP3K12	0.948926	7.18e-05	1.12e-05
G9606_25075	3852	KRT5	-0.989581	0	0
G9606_3290	84695	LOXL3	0.631505	0.000695525	0.000132109
G9606_17981	285601	GPR150	-4.45943	0.0369053	0.0115
G9606_25306	58528	RRAGD	0.704627	9.33e-11	7.13e-12
G9606_12546	3853	KRT6A	-0.647241	9.92e-133	6.89e-135
G9606_13879	100507436	MICA	0.672915	4.31e-06	5.45e-07
G9606_8072	27430	MAT2B	-1.38921	1.55e-72	1.85e-74
G9606_17997	923	CD6	-1.52725	0.0244508	0.0071354
G9606_7953	79739	TTLL7	0.847101	6.09e-18	2.89e-19
G9606_6239	257019	FRMD3	-1.01995	6.48e-21	2.71e-22
G9606_16403	118429	ANTXR2	0.946112	2.9e-70	3.67e-72
G9606_21978	9052	GPRC5A	1.03315	9.18e-64	1.27e-65
G9606_9236	548596	CKMT1A	-0.898057	1.6e-08	1.51e-09
G9606_13739	966	CD59	0.712834	4.23e-188	1.91e-190
G9606_16035	53832	IL20RA	-0.710493	0.0143299	0.00385838
G9606_29438	11010	GLIPR1	0.893289	2.78e-37	6.95e-39
G9606_4436	56894	AGPAT3	-0.690125	3.57e-43	7.87e-45
G9606_28949	6130	RPL7A	-0.815467	0	0
G9606_25765	760	CA2	-1.12294	2.46e-31	6.94e-33
G9606_15280	2977	GUCY1A2	0.767827	9.8e-12	6.94e-13
G9606_32661	3491	CYR61	2.22989	1.21e-204	4.81e-207
G9606_15918	8878	SQSTM1	0.622827	3.06e-52	5.55e-54
G9606_7218	8365	HIST1H4H	2.12399	0.0394458	0.0124433
G9606_3418	240	ALOX5	-1.21299	1.04e-09	8.69e-11
G9606_29948	51561	IL23A	1.44663	6.2e-11	4.68e-12
G9606_14464	8710	SERPINB7	1.41961	5.94e-11	4.46e-12
G9606_8838	51129	ANGPTL4	4.98868	2.21e-09	1.91e-10
G9606_265	4054	LTBP3	0.882003	1.21e-14	7e-16
G9606_33902	4586	MUC5AC	2.58496	0.00522238	0.00123613
G9606_769	10584	COLEC10	-2.40599	0.00103088	0.000202648
G9606_3706	81888	HYI	0.610237	0.000492133	9.02e-05
G9606_21040	1545	CYP1B1	1.01353	2.52e-45	5.32e-47
G9606_7339	79575	ABHD8	-0.730519	0.000444675	8.06e-05
G9606_32128	2239	GPC4	-0.653648	4.74e-07	5.17e-08
G9606_6976	5156	PDGFRA	3.16993	0.018662	0.0052042
G9606_5473	6143	RPL19	-0.646011	0	0
G9606_7223	55130	ARMC4	-0.643379	0.00263244	0.000573632
G9606_29218	6222	RPS18	-0.664575	3.02e-131	2.15e-133
G9606_11170	130162	CLHC1	0.627487	0.00217771	0.000463198
G9606_3670	55769	ZNF83	0.591849	2.58e-05	3.72e-06
G9606_19766	162514	TRPV3	2.32193	0.0243227	0.00708594
G9606_34710	79628	SH3TC2	0.584963	0.00568499	0.00136149
G9606_30655	1183	CLCN4	0.681913	2.79e-14	1.66e-15
G9606_9471	56127	PCDHB9	1.05311	0.00527468	0.0012508
G9606_33365	90673	PPP1R3E	0.659925	0.0105132	0.00271142
G9606_13257	5794	PTPRH	-3.70044	0.0211971	0.00603472
G9606_34705	3489	IGFBP6	0.896857	1.01e-20	4.27e-22
G9606_16189	9945	GFPT2	0.624282	2.05e-26	6.77e-28
G9606_18415	8601	RGS20	0.768501	3.16e-06	3.92e-07
G9606_25935	107985803	LOC107985803	1.44827	0.000264753	4.55e-05
G9606_11183	119	ADD2	0.628464	1.22e-06	1.42e-07
G9606_6920	6234	RPS28	-0.640823	2.06e-38	4.99e-40
G9606_1599	6457	SH3GL3	-0.678072	4.18e-05	6.22e-06
G9606_16701	346389	MACC1	0.862032	4.08e-35	1.07e-36
G9606_32356	4131	MAP1B	0.93565	7.19e-18	3.42e-19
G9606_10345	85417	CCNB3	1.72792	0.00100807	0.000197914
G9606_5732	4921	DDR2	2.11548	0.000670646	0.000127051
G9606_23850	29114	TAGLN3	0.94951	0.0044623	0.00103491
G9606_18866	90874	ZNF697	0.827867	2.91e-46	6.03e-48
G9606_9302	51421	AMOTL2	1.52426	2.08e-150	1.28e-152
G9606_22947	1847	DUSP5	0.610825	0.000309267	5.41e-05
G9606_23731	3589	IL11	1.06306	1.62e-34	4.31e-36
G9606_15258	64919	BCL11B	-1.53605	8.25e-06	1.09e-06
G9606_20479	55509	BATF3	1.03859	0.0154352	0.00419046
G9606_26203	255738	PCSK9	-1.41504	0.00604424	0.00145802
G9606_25018	109703458	HTD2	-0.680721	1.1e-05	1.49e-06
G9606_1125	51310	SLC22A17	0.587007	0.001803	0.000374778
G9606_4411	84679	SLC9A7	0.857229	6.92e-122	5.19e-124
G9606_21782	101060254	LOC101060254	0.809115	0.00198337	0.000416328
G9606_2460	84659	RNASE7	2	1.4e-57	2.22e-59
G9606_4971	752	FMNL1	0.883186	5.12e-12	3.53e-13
G9606_104	2982	GUCY1A1	-2.2303	0.00368821	0.000836172
G9606_3306	54796	BNC2	0.748193	1.32e-17	6.4e-19
G9606_12797	26086	GPSM1	0.602189	2.59e-06	3.17e-07
G9606_6846	8293	SERF1A	5	0.00968994	0.00247326
G9606_22114	100533105	C8orf44-SGK3	0.874469	0.0438266	0.0141296
G9606_32357	128	ADH5	-1.59496	0	0
G9606_12312	9729	KIAA0408	6.45943	4.17e-33	1.13e-34
G9606_6223	10734	STAG3	1.1304	0.00538706	0.00128212
G9606_13932	7294	TXK	1	0.000456031	8.29e-05
G9606_14157	23705	CADM1	2.87447	0.00884953	0.00223406
G9606_24935	53342	IL17D	-1.05095	5.18e-08	5.13e-09
G9606_31822	8334	HIST1H2AC	0.889182	0.00969238	0.00247208
G9606_17211	9586	CREB5	2.23471	3.22e-53	5.65e-55
G9606_6809	51646	YPEL5	0.602523	6.98e-12	4.89e-13
G9606_6898	8091	HMGA2	1.21162	6.79e-237	2.11e-239
G9606_4753	4137	MAPT	-0.609485	0.000326736	5.74e-05
G9606_30591	80326	WNT10A	-1.81124	1.53e-05	2.12e-06
G9606_20988	56103	PCDHGB2	1.0199	0.043835	0.0141296
G9606_11601	7286	TUFT1	0.822182	7.49e-25	2.65e-26
G9606_3187	100534012	TNFAIP8L2-SCNM1	5.49185	0.00066683	0.000126163
G9606_30663	100129484	LOC100129484	1.03317	0.0443366	0.014349
G9606_24703	25874	MPC2	-1.91374	5.23e-44	1.13e-45
G9606_7481	23581	CASP14	-3.38606	8.25e-11	6.27e-12
G9606_21507	8076	MFAP5	-0.74048	0.0431422	0.0138367
G9606_10671	102724594	U2AF1L5	0.813349	1.02e-25	3.47e-27
G9606_4472	6279	S100A8	-1.77983	6.36e-71	7.77e-73
G9606_1390	51161	C3orf18	0.590016	0.0253318	0.00743176
G9606_3111	133396	IL31RA	1.2713	3.67e-05	5.42e-06
G9606_7287	57826	RAP2C	-0.68279	1.07e-22	4.14e-24
G9606_17881	9619	ABCG1	-1.0435	5.51e-17	2.77e-18
G9606_21601	79755	ZNF750	-4.61471	1.04e-05	1.4e-06
G9606_26385	22943	DKK1	1.58875	1.91e-73	2.23e-75
G9606_26333	5336	PLCG2	-0.736966	0.00580832	0.00139391
G9606_29650	1427	CRYGS	3.26679	0.0250888	0.00734338
G9606_19254	5803	PTPRZ1	-0.911644	2.64e-06	3.23e-07
G9606_13768	6154	RPL26	-0.773505	1.18e-255	3.29e-258
G9606_3537	374946	DRAXIN	1.72437	0.00349477	0.000786682
G9606_6491	55194	EVA1B	0.667653	0.00875524	0.00220754
G9606_3811	3382	ICA1	1.40718	0.0253749	0.00745544
G9606_35503	3201	HOXA4	0.778676	2.17e-05	3.07e-06
G9606_10235	114336	CGB2	1.2854	0.00914719	0.00231828
G9606_13820	3669	ISG20	0.843131	0.00494851	0.00116425
G9606_18908	23428	SLC7A8	-1.44399	2.88e-13	1.81e-14
G9606_4962	347273	CAVIN4	0.610864	0.0074661	0.00184777
G9606_24972	64856	VWA1	-0.605902	0.000134789	2.2e-05
G9606_7754	90427	BMF	-0.835369	1.45e-15	7.93e-17
G9606_1206	3481	IGF2	-1.60864	0	0
G9606_24112	9227	LRAT	-1.04731	0.0005633	0.000104689
G9606_5382	5244	ABCB4	0.721898	0.0133305	0.0035488
G9606_29080	9021	SOCS3	0.912366	4.48e-07	4.87e-08
G9606_21157	8701	DNAH11	-0.847997	0.00193137	0.000404216
G9606_24457	5638	PRRG1	-0.599176	6.23e-07	6.94e-08
G9606_10176	5090	PBX3	0.585715	3.59e-11	2.64e-12
G9606_27263	51320	MEX3C	-1.25558	5.9e-63	8.34e-65
G9606_16281	84804	MFSD9	0.623584	8.6e-08	8.67e-09
G9606_3330	102724488	LOC102724488	-1.03171	1.23e-06	1.44e-07
G9606_1890	9472	AKAP6	1.42884	0.00259329	0.000563494
G9606_5168	91683	SYT12	-0.707298	5.16e-05	7.81e-06
G9606_2074	3800	KIF5C	1.46713	7.41e-112	6.16e-114
G9606_636	5797	PTPRM	0.714843	1.57e-15	8.64e-17
G9606_26479	1032	CDKN2D	0.758421	9.3e-05	1.48e-05
G9606_9222	169611	OLFML2A	-0.920107	1.08e-17	5.19e-19
G9606_20050	1852	DUSP9	-2.41504	0.0400776	0.0126898
G9606_15946	384	ARG2	0.592304	7.82e-06	1.03e-06
G9606_29286	55329	MNS1	-0.660298	2.55e-06	3.11e-07
G9606_9868	11145	PLA2G16	-0.622515	0.00105659	0.000208028
G9606_20131	64063	PRSS22	0.956627	5.73e-05	8.77e-06
G9606_10264	3200	HOXA3	0.635962	4.21e-11	3.12e-12
G9606_3004	399473	SPRED3	0.926834	0.000137426	2.25e-05
G9606_7656	4851	NOTCH1	-0.938098	7.84e-20	3.43e-21
G9606_3519	2210	FCGR1B	2.2854	0.00306987	0.000679802
G9606_28486	338376	IFNE	0.621977	0.0239501	0.00694474
G9606_17987	6280	S100A9	-0.707763	0	0
G9606_7089	5125	PCSK5	0.864117	5.73e-05	8.78e-06
G9606_16362	9609	RAB36	0.704872	0.0077797	0.00193311
G9606_26641	338442	HCAR2	-0.872244	0.000198676	3.35e-05
G9606_10926	57115	PGLYRP4	-2.03953	0.0118496	0.00310532
G9606_24793	6319	SCD	-1.28113	0	0
G9606_16091	26227	PHGDH	-0.585379	2.21e-44	4.75e-46
G9606_21440	1073	CFL2	0.80481	3.37e-50	6.42e-52
G9606_6193	843	CASP10	-1.1127	0.00637151	0.00154527
G9606_1266	80709	AKNA	0.6734	9.9e-08	1.01e-08
G9606_22658	340120	ANKRD34B	-1.29994	1.23e-09	1.03e-10
G9606_25078	79894	ZNF672	-0.580835	1.7e-07	1.77e-08
G9606_1003	29841	GRHL1	-0.88	5.54e-07	6.11e-08
G9606_33763	4501	MT1X	-1.12978	4.07e-64	5.63e-66
G9606_7395	23164	MPRIP	0.587542	1.74e-159	9.61e-162
G9606_18355	3624	INHBA	1.05324	0	0
G9606_14168	9348	NDST3	2.29956	0.000207006	3.51e-05
G9606_18488	3203	HOXA6	1.36636	0.000372949	6.64e-05
G9606_2794	83988	NCALD	2.32193	0.0243123	0.00708594
G9606_14615	57520	HECW2	0.793549	0.0379982	0.0118995
G9606_15932	26524	LATS2	0.846988	8.04e-12	5.65e-13
G9606_22789	3093	UBE2K	-0.605853	3.02e-47	6.1e-49
G9606_5694	131408	FAM131A	0.599097	0.0139997	0.00374864
G9606_14364	79698	ZMAT4	4.52356	0.00969229	0.00247326
G9606_24409	120939	TMEM52B	-1.12051	1.72e-16	8.98e-18
G9606_11349	7849	PAX8	1.98185	1.47e-05	2.03e-06
G9606_8609	1846	DUSP4	0.644516	2.21e-66	2.95e-68
G9606_1038	9659	PDE4DIP	0.896164	8.89e-28	2.82e-29
G9606_6159	9244	CRLF1	-0.644785	0.000151884	2.51e-05
G9606_8068	5087	PBX1	-0.84608	9.29e-71	1.15e-72
G9606_20694	5069	PAPPA	0.752562	6.67e-06	8.68e-07
G9606_2765	554251	FBXO48	0.70044	0.0428789	0.0137417
G9606_9384	1191	CLU	1.37488	1.48e-10	1.15e-11
G9606_33307	135114	HINT3	-0.908027	4.82e-28	1.52e-29
G9606_19111	9453	GGPS1	-0.966219	3.86e-26	1.29e-27
G9606_10281	195827	PRXL2C	0.582814	0.023691	0.0068593
G9606_21435	56126	PCDHB10	1.05733	0.000841316	0.000162983
G9606_12056	4616	GADD45B	1.02272	1.31e-06	1.55e-07
G9606_10649	3939	LDHA	-0.59059	0	0
G9606_26913	387104	SOGA3	1.30718	6.48e-16	3.5e-17
G9606_6487	9143	SYNGR3	1.12199	0.00351727	0.000792182
G9606_4348	10840	ALDH1L1	-1.11321	0.00911052	0.00230842
G9606_9029	401138	AMTN	-5.80735	0.0211833	0.00603472
G9606_7949	624	BDKRB2	-1.83102	4.14e-20	1.8e-21
G9606_5535	51523	CXXC5	-1.32193	5.64e-11	4.23e-12
G9606_25658	752014	CEMP1	-1.66658	0.000800302	0.000154045
G9606_1344	221336	BEND6	1.48113	0.00633514	0.00153527
G9606_5583	8061	FOSL1	1.13906	4.39e-220	1.58e-222
G9606_4945	10274	STAG1	0.594515	2.13e-43	4.68e-45
G9606_3890	23542	MAPK8IP2	-0.629018	0.0121027	0.00317766
G9606_17811	54841	BIVM	-0.621345	7.18e-15	4.12e-16
G9606_3529	84795	PYROXD2	-0.662718	0.000393732	7.04e-05
G9606_21840	8877	SPHK1	1.05743	1.63e-18	7.55e-20
G9606_25011	54809	SAMD9	-0.636112	6.95e-65	9.56e-67
G9606_10486	5818	NECTIN1	-0.733008	1.39e-106	1.2e-108
G9606_7538	387914	SHISA2	1.34616	1.47e-48	2.89e-50
G9606_19193	126917	IFFO2	1.1928	6.3e-61	9.15e-63
G9606_25953	5737	PTGFR	0.616671	0.0246713	0.00720894
G9606_16987	64651	CSRNP1	1.37485	1.48e-07	1.53e-08
G9606_14342	1826	DSCAM	0.992544	1.76e-09	1.49e-10
G9606_24342	388963	C2orf81	1.05199	0.000951992	0.000186077
G9606_4097	54839	LRRC49	0.600204	1.8e-08	1.7e-09
G9606_8697	5476	CTSA	0.598175	2.21e-35	5.76e-37
G9606_762	23327	NEDD4L	0.730539	5.83e-63	8.2e-65
G9606_497	7204	TRIO	0.659381	3e-63	4.2e-65
G9606_11747	6167	RPL37	-0.58056	1.89e-101	1.68e-103
G9606_934	84958	SYTL1	-0.653785	0.00195408	0.000409574
G9606_6143	8406	SRPX	0.852871	2.11e-14	1.24e-15
G9606_20095	134285	TMEM171	-1.65368	0.0183587	0.00510026
G9606_740	627	BDNF	1.59202	3.16e-62	4.49e-64
G9606_6519	55321	TMEM74B	-1.32636	0.0290442	0.00870462
G9606_32110	23566	LPAR3	-1	0.0473153	0.0155067
G9606_851	6328	SCN3A	2.32193	0.0186661	0.0052042
G9606_30620	4900	NRGN	1.00753	0.00361618	0.000816478
G9606_24538	1490	CTGF	1.66898	1.26e-17	6.07e-19
G9606_5322	150763	GPAT2	1.5285	8.63e-16	4.67e-17
G9606_24544	55967	NDUFA12	-0.786791	2.41e-14	1.43e-15
G9606_18865	10447	FAM3C	0.699923	4.03e-211	1.55e-213
G9606_20741	5317	PKP1	-1.4957	2.21e-16	1.16e-17
G9606_5907	2004	ELK3	0.91983	5.28e-78	5.87e-80
G9606_23658	29126	CD274	1.26902	1.12e-37	2.78e-39
G9606_15049	729873	TBC1D3	-6.6865	1.04e-09	8.7e-11
G9606_2767	5294	PIK3CG	1.28951	0.0357267	0.0110818
G9606_7213	118738	ZNF488	-0.61952	3.44e-05	5.04e-06
G9606_8761	9645	MICAL2	0.997174	0	0
G9606_12261	6326	SCN2A	3	0.0433403	0.0139352
G9606_3506	64788	LMF1	-1.51785	0.0107051	0.00276688
G9606_4775	64747	MFSD1	0.583831	3.06e-10	2.44e-11
G9606_7073	9057	SLC7A6	0.623513	2.05e-24	7.44e-26
G9606_19484	6218	RPS17	-0.584804	1.32e-220	4.65e-223
G9606_30960	694	BTG1	0.634044	2.04e-28	6.37e-30
G9606_6082	64789	EXO5	0.706869	0.00018658	3.13e-05
G9606_10983	79616	CCNJL	0.597585	5.94e-07	6.59e-08
G9606_23753	5764	PTN	1.25915	1.15e-05	1.56e-06
G9606_574	388795	EFCAB8	0.707549	9.74e-05	1.55e-05
G9606_1967	130589	GALM	-0.597453	0.0118379	0.00310078
G9606_8551	275	AMT	-1.76081	0.0285903	0.00855086
G9606_5846	785	CACNB4	0.789233	2.11e-06	2.55e-07
G9606_21676	723790	HIST2H2AA4	0.727763	0.00467022	0.00108922
G9606_15405	644943	RASSF10	-0.870387	4.52e-12	3.1e-13
G9606_6094	1268	CNR1	1	0.00520099	0.00122978
G9606_21062	100996716	SEC22B2	0.72289	7.51e-05	1.18e-05
G9606_9204	57402	S100A14	-1.60334	6.54e-05	1.01e-05
G9606_6927	149473	CCDC24	-0.656795	0.0303755	0.00916764
G9606_6971	9353	SLIT2	1.00753	3.04e-13	1.92e-14
G9606_945	3987	LIMS1	0.821758	1.32e-58	2.03e-60
G9606_21125	56624	ASAH2	0.627341	0.0397154	0.0125505
G9606_20999	55876	GSDMB	-1.04759	9.99e-07	1.15e-07
G9606_16416	7431	VIM	1.43714	2.9e-184	1.37e-186
G9606_10779	79366	HMGN5	-0.889817	8.62e-05	1.36e-05
G9606_5770	55731	FAM222B	0.905108	1.51e-32	4.14e-34
G9606_15059	10865	ARID5A	0.624361	0.0041968	0.00096657
G9606_26438	9760	TOX	0.656046	2.06e-06	2.49e-07
G9606_2912	373156	GSTK1	-0.809524	3.88e-19	1.75e-20
G9606_27383	100132074	FOXO6	-1.63743	0.0275594	0.00819638
G9606_9585	57512	GPR158	-0.643208	0.00947896	0.00241412
G9606_9060	56999	ADAMTS9	0.931828	8.21e-10	6.8e-11
G9606_34368	6191	RPS4X	-0.657655	3.69e-259	9.85e-262
G9606_17318	1937	EEF1G	-0.648396	0	0
G9606_8794	253559	CADM2	2	0.0353816	0.0109506
G9606_18172	79669	C3orf52	1.71939	6.98e-72	8.44e-74
G9606_567	340527	NHSL2	-1.58496	0.0473332	0.0155067
G9606_899	132864	CPEB2	1.13245	0.0210034	0.00597436
G9606_7533	388341	LRRC75A	1.09761	0.00929385	0.00236006
G9606_27634	83719	YPEL3	-0.744986	0.0129028	0.00341494
G9606_14638	9260	PDLIM7	0.664265	1.14e-23	4.25e-25
G9606_26561	623	BDKRB1	-1.97269	0.00180016	0.000373964
G9606_13584	4597	MVD	-0.751139	4.25e-07	4.61e-08
G9606_30492	151963	MB21D2	0.81581	1.09e-13	6.69e-15
G9606_18357	7185	TRAF1	1.26006	2.08e-07	2.18e-08
G9606_34196	79541	OR2A4	-1.65535	0.0427626	0.0136991
G9606_10555	389602	LOC389602	1.39993	0.000625307	0.000117492
G9606_1166	28968	SLC6A16	-0.79886	0.0285079	0.00851206
G9606_161	9734	HDAC9	1.17955	2.09e-55	3.51e-57
G9606_8706	55521	TRIM36	0.775294	0.001666	0.000342684
G9606_21973	83481	EPPK1	-0.62532	9.09e-07	1.04e-07
G9606_22897	1915	EEF1A1	-0.615013	0	0
G9606_17146	10475	TRIM38	-0.702258	0.000159103	2.65e-05
G9606_9979	1540	CYLD	0.866517	5.56e-12	3.85e-13
G9606_29492	13	AADAC	0.769195	0.00150305	0.000304412
G9606_17359	7070	THY1	0.765228	1.3e-11	9.28e-13
G9606_14992	285193	DUSP28	0.70044	0.0199861	0.00564534
G9606_5115	50650	ARHGEF3	-1.0504	1.11e-19	4.9e-21
G9606_19134	658	BMPR1B	0.742842	0.0180816	0.0050031
G9606_5409	3162	HMOX1	0.590199	0.0358152	0.0111137
G9606_2190	54768	HYDIN	3	0.0438684	0.014154
G9606_3042	90627	STARD13	0.944602	3.7e-17	1.83e-18
G9606_27456	6202	RPS8	-1.31227	0	0
G9606_15809	4046	LSP1	-3.06609	3.78e-09	3.32e-10
G9606_22085	4242	MFNG	-1.45066	0.000547951	0.000101292
G9606_19476	390	RND3	0.887746	5.41e-85	5.44e-87
G9606_2873	26147	PHF19	0.663719	8.57e-25	3.04e-26
G9606_19897	83638	C11orf68	1.00824	8.72e-17	4.48e-18
G9606_24434	114794	ELFN2	-0.744743	0.0159193	0.00433866
G9606_4225	59344	ALOXE3	3.05889	0.000103575	1.66e-05
G9606_13118	9706	ULK2	-0.640212	0.00538488	0.0012806
G9606_23350	7277	TUBA4A	-0.611277	1.39e-28	4.31e-30
G9606_21963	100526832	PHOSPHO2-KLHL23	-4.9542	1.03e-05	1.38e-06
G9606_21524	23764	MAFF	0.691674	3.84e-08	3.75e-09
G9606_406	642799	NPIPA2	1.04571	1.24e-09	1.04e-10
G9606_24000	80271	ITPKC	0.787271	9.93e-09	9.12e-10
G9606_14696	23529	CLCF1	0.709594	1.35e-13	8.28e-15
G9606_8221	55062	WIPI1	0.846537	6.88e-10	5.63e-11
G9606_25889	6230	RPS25	-0.842573	3.4e-159	1.9e-161
G9606_4667	387119	CEP85L	0.880853	6.24e-10	5.09e-11
G9606_1932	6223	RPS19	-0.61759	2.94e-119	2.26e-121
G9606_23586	388730	TMEM81	1.11774	0.00229458	0.000490618
G9606_8330	57561	ARRDC3	-0.761934	1.89e-40	4.41e-42
G9606_1302	51316	PLAC8	-0.633114	0.00159153	0.000324702
G9606_13785	100526767	RNF103-CHMP3	1.34104	0.0456249	0.014865
G9606_9529	3613	IMPA2	-0.747444	1.8e-07	1.89e-08
G9606_22253	8935	SKAP2	0.787102	1.27e-31	3.58e-33
G9606_9859	29953	TRHDE	0.758182	2.53e-05	3.64e-06
G9606_29267	8348	HIST1H2BO	2.72718	0.0153114	0.0041483
G9606_34894	6274	S100A3	-0.629827	0.00490694	0.00115355
G9606_21599	282996	RBM20	0.878694	0.000202412	3.42e-05
G9606_5506	1102	RCBTB2	0.784271	0.020913	0.00594476
G9606_23222	51703	ACSL5	-0.707124	6.05e-07	6.72e-08
G9606_15234	56106	PCDHGA10	-1.04731	0.0473422	0.0155067
G9606_15999	3303	HSPA1A	0.693339	0.0209476	0.00595588
G9606_717	4133	MAP2	0.974657	1.13e-14	6.51e-16
G9606_6717	94122	SYTL5	1.49304	0.000373079	6.64e-05
G9606_11242	23650	TRIM29	-0.637701	4.14e-39	9.88e-41
G9606_14811	157570	ESCO2	-0.627721	1.46e-10	1.13e-11
G9606_26027	112399	EGLN3	-1.69209	1.7e-16	8.87e-18
G9606_2228	23769	FLRT1	1	0.0140926	0.0037814
G9606_18406	8320	EOMES	-0.833706	1.05e-05	1.42e-06
G9606_27725	54626	HES2	-1.45943	1.4e-07	1.45e-08
G9606_10646	60468	BACH2	0.779874	6.66e-10	5.44e-11
G9606_16892	9182	RASSF9	-1.2115	0.00271992	0.000595224
G9606_32395	54855	TENT5C	3.70044	0.00779017	0.00193716
G9606_5248	64115	VSIR	0.734148	4.08e-06	5.14e-07
G9606_11439	4853	NOTCH2	0.671861	9.27e-49	1.81e-50
G9606_17077	253827	MSRB3	1.45796	1.24e-21	5.06e-23
G9606_23648	3294	HSD17B2	-1.00637	1e-05	1.34e-06
G9606_3252	781	CACNA2D1	0.96384	3.24e-08	3.15e-09
G9606_33866	6657	SOX2	-1.43811	6.5e-73	7.65e-75
G9606_20471	29984	RHOD	-0.671967	4.29e-10	3.47e-11
G9606_31427	100528030	POC1B-GALNT4	-1.03562	0.0148562	0.004013
G9606_30114	2171	FABP5	-0.697283	2.95e-69	3.75e-71
G9606_35038	1647	GADD45A	0.660613	8.39e-12	5.91e-13
G9606_25533	26355	FAM162A	-0.608708	1.84e-09	1.57e-10
G9606_11253	23251	MINAR1	0.866733	0.0103064	0.00264914
G9606_5341	10397	NDRG1	-1.93514	0	0
G9606_8563	651746	ANKRD33B	0.690896	0.000465533	8.48e-05
G9606_13862	140862	ISM1	1.09115	0.00165117	0.00033902
G9606_35402	56122	PCDHB14	0.920566	0.000851105	0.000165091
G9606_24641	5266	PI3	-1.54627	1.52e-20	6.51e-22
G9606_17779	9572	NR1D1	1.24747	5.56e-18	2.62e-19
G9606_4729	10231	RCAN2	0.784662	0.00186199	0.00038854
G9606_15302	3696	ITGB8	0.67328	8.62e-62	1.23e-63
G9606_8435	57688	ZSWIM6	0.655301	8.85e-09	8.05e-10
G9606_24118	85415	RHPN2	-0.651182	4.74e-07	5.17e-08
G9606_16222	1475	CSTA	-1.03675	1.26e-20	5.37e-22
G9606_1253	6925	TCF4	-0.831602	0.00195447	0.000409778
G9606_8995	59341	TRPV4	-1.87447	0.0131401	0.00348752
G9606_11683	4300	MLLT3	-0.936341	7.21e-10	5.93e-11
G9606_6900	23034	SAMD4A	1.1973	1.98e-07	2.08e-08
G9606_29709	2863	GPR39	0.858885	5.54e-15	3.14e-16
G9606_21850	22926	ATF6	-0.697106	2.88e-29	8.74e-31
G9606_13217	11149	BVES	0.936203	1.54e-21	6.32e-23
G9606_28680	266812	NAP1L5	0.722015	0.00320573	0.000713466
G9606_3120	55680	RUFY2	-0.624198	2.12e-09	1.82e-10
G9606_31742	85027	SMIM3	0.960254	4.17e-07	4.51e-08
G9606_6714	118987	PDZD8	-0.602741	1.29e-12	8.53e-14
G9606_27302	117584	RFFL	0.63566	4.14e-12	2.83e-13
G9606_10600	8497	PPFIA4	-0.792195	0.0237555	0.00687946
G9606_23656	51122	COMMD2	-0.630518	4.02e-16	2.14e-17
G9606_13634	11098	PRSS23	0.589668	3.08e-31	8.72e-33
G9606_4122	221749	PXDC1	0.60478	0.000187328	3.15e-05
G9606_12582	79083	MLPH	1.21322	4.44e-42	1e-43
G9606_557	817	CAMK2D	0.589175	0.000331795	5.84e-05
G9606_15330	83992	CTTNBP2	0.726435	0.00028698	4.97e-05
G9606_9729	80380	PDCD1LG2	2.71391	4.1e-15	2.32e-16
G9606_4883	100130370	LOC100130370	-0.832273	0.00395431	0.000905328
G9606_23390	54361	WNT4	-2.20511	3.59e-05	5.29e-06
G9606_1402	9839	ZEB2	1.26442	8.12e-17	4.16e-18
G9606_5549	23731	TMEM245	0.880831	2.87e-117	2.26e-119
G9606_22236	10124	ARL4A	0.739393	2.51e-08	2.41e-09
G9606_18521	3202	HOXA5	0.842095	1.08e-09	8.99e-11
G9606_14048	6683	SPAST	-0.813891	7.89e-14	4.81e-15
G9606_13058	6943	TCF21	1.78136	0.0147938	0.0039943
G9606_24324	5885	RAD21	-1.24316	0	0
G9606_24445	6232	RPS27	-0.666608	8.68e-149	5.44e-151
G9606_10256	4915	NTRK2	-0.619396	0.0120999	0.00317766
G9606_10084	81856	ZNF611	-0.587984	0.00391376	0.000894344
G9606_9924	8544	PIR	-1.36339	6.05e-43	1.35e-44
G9606_23278	345557	PLCXD3	2.80735	0.00969465	0.00247326
G9606_12361	5566	PRKACA	-0.64327	3.47e-22	1.37e-23
G9606_23594	3866	KRT15	-0.779042	1.01e-05	1.36e-06
G9606_13449	51701	NLK	0.668486	3.8e-09	3.34e-10
G9606_16203	57574	2020-03-04	1.93218	5.88e-26	1.98e-27
G9606_31325	6781	STC1	-0.863295	5.04e-17	2.53e-18
G9606_10133	148103	ZNF599	-1.18903	0.0478574	0.01572
G9606_8787	219670	ENKUR	1.39366	7.57e-05	1.19e-05
G9606_23513	7048	TGFBR2	1.25898	1.35e-130	9.73e-133
G9606_7510	84307	ZNF397	-0.838249	9.37e-08	9.49e-09
G9606_1072	10395	DLC1	0.998204	3.31e-27	1.07e-28
G9606_28291	6451	SH3BGRL	-0.722936	8.72e-06	1.16e-06
G9606_10801	10058	ABCB6	-0.621488	1.66e-05	2.31e-06
G9606_15222	10568	SLC34A2	-3.58496	0.0211925	0.00603472
G9606_7501	124491	TMEM170A	0.61878	2.16e-14	1.28e-15
G9606_5911	1021	CDK6	0.850099	9.78e-176	4.67e-178
G9606_2056	81832	NETO1	5.42626	1.34e-07	1.39e-08
G9606_32840	63906	GPATCH3	0.67447	0.000176524	2.96e-05
G9606_27666	4010	LMX1B	3.16993	0.0438431	0.014154
G9606_5207	55222	LRRC20	-0.827744	4.61e-06	5.87e-07
G9606_9999	3575	IL7R	1.1805	2.9e-46	6e-48
G9606_31396	969	CD69	-1.76939	0.0286081	0.00855086
G9606_22492	100462983	MTRNR2L3	0.958777	0.00129528	0.000259442
G9606_34832	7554	ZNF8	0.67319	0.000555397	0.000102944
G9606_8798	6137	RPL13	-0.637123	1.92e-132	1.35e-134
G9606_5202	114134	SLC2A13	0.682518	0.0040052	0.000917724
G9606_7999	256987	SERINC5	-0.791413	2.09e-09	1.79e-10
G9606_30377	10769	PLK2	0.682381	6.56e-55	1.11e-56
G9606_14670	5029	P2RY2	-0.994483	7.2e-34	1.92e-35
G9606_11768	7054	TH	-1.37504	0.0473243	0.0155067
G9606_27270	54716	SLC6A20	-0.884523	0.0394784	0.0124609
G9606_7075	26052	DNM3	1.05445	3.91e-05	5.78e-06
G9606_140	101928635	LOC101928635	-3	0.0002166	3.68e-05
G9606_13675	26278	SACS	0.700946	5.76e-17	2.91e-18
G9606_3361	6886	TAL1	-1.85798	0.0285963	0.00855086
G9606_17155	23129	PLXND1	-0.765816	2.51e-14	1.49e-15
G9606_13176	154064	RAET1L	0.980192	7.16e-07	8.02e-08
G9606_11559	51510	CHMP5	-1.0155	5.23e-47	1.07e-48
G9606_535	55653	BCAS4	0.732263	0.000132293	2.16e-05
G9606_4899	445	ASS1	-1.48394	1.57e-131	1.11e-133
G9606_6141	11156	PTP4A3	-0.771181	0.0301026	0.0090741
G9606_28964	340061	TMEM173	-2.02647	0.00179963	0.000373964
G9606_13614	114818	KLHL29	1.37346	0.0028413	0.00062443
G9606_516	10418	SPON1	-1.4184	7.17e-15	4.11e-16
G9606_34460	1843	DUSP1	0.803025	0.000169915	2.84e-05
G9606_25071	5138	PDE2A	1.51937	0.011536	0.0030074
G9606_1356	163087	ZNF383	0.665745	0.0417112	0.013295
G9606_8549	79148	MMP28	-1.9967	7.2e-58	1.12e-59
G9606_17985	7030	TFE3	0.597217	2.53e-24	9.23e-26
G9606_25425	4091	SMAD6	-0.807702	1.52e-17	7.34e-19
G9606_19145	162417	NAGS	-0.675565	0.0319389	0.00974052
G9606_25013	25920	NELFB	-0.643227	1.62e-27	5.21e-29
G9606_9984	6560	SLC12A4	0.743976	1.07e-19	4.72e-21

## Sheet: MGHU3 DEGs
st_gene_id	gene_id	gene_symbol	diffexp_log2fc_CTL-vs-PL4	diffexp_possiondis_fdr_CTL-vs-PL4	diffexp_possiondis_pvalue_CTL-vs-PL4	YZY
G9606_33917	107984751	LOC107984751	-1.37851	0.0135807	0.00236014	no
G9606_5693	63970	TP53AIP1	3.05889	0.0497138	0.011458	no
G9606_23502	51351	ZNF117	-0.619396	0.0248408	0.00489752	no
G9606_22780	162461	TMEM92	-1.1426	0.0166015	0.00301752	no
G9606_4884	83643	CCDC3	-0.7108	1.69e-07	8.72e-09	no
G9606_15169	4773	NFATC2	1.15381	0.000145343	1.36e-05	no
G9606_14507	7483	WNT9A	-0.847997	0.0296337	0.006033	no
G9606_21708	51440	HPCAL4	1.10434	0.00507892	0.000745118	no
G9606_15107	51339	DACT1	-0.65156	0.000140933	1.31e-05	no
G9606_11952	30011	SH3KBP1	0.689536	7.7e-37	5.43e-39	no
G9606_24235	7447	VSNL1	-1.61995	1.21e-24	1.41e-26	no
G9606_15697	3897	L1CAM	-1.76646	5.33e-21	7.78e-23	no
G9606_7447	146754	DNAH2	-2	0.0167089	0.00304428	no
G9606_14724	339366	ADAMTSL5	-0.970854	1.23e-07	6.24e-09	no
G9606_22115	2264	FGFR4	-0.630243	0.0414213	0.00910116	no
G9606_14273	26033	ATRNL1	2.64386	0.0454724	0.0101937	no
G9606_6720	1830	DSG3	-0.956383	4.79e-18	8.71e-20	no
G9606_26380	720	C4A	-4.08746	0.000665725	7.27e-05	no
G9606_1771	8644	AKR1C3	-0.725889	1.47e-06	8.84e-08	no
G9606_18912	267004	PGBD3	-4.64386	0.0224026	0.00433786	no
G9606_1268	135112	NCOA7	-0.827725	1.29e-83	3.6e-86	no
G9606_4247	51029	DESI2	-1.18876	9.47e-75	2.75e-77	no
G9606_6290	9498	SLC4A8	1.37197	1.77e-05	1.33e-06	no
G9606_23559	10381	TUBB3	0.890302	2.65e-30	2.46e-32	no
G9606_29540	26353	HSPB8	2.05209	7.12e-05	6.17e-06	no
G9606_28510	10791	VAMP5	-1.64386	0.0484834	0.0110905	no
G9606_14818	3749	KCNC4	-0.624788	0.00785714	0.00125326	no
G9606_18170	51200	CPA4	0.874808	5.02e-115	8.68e-118	no
G9606_10237	6857	SYT1	-1.22239	0.0385473	0.0083386	no
G9606_1421	57016	AKR1B10	-0.837864	0.0479751	0.0109505	no
G9606_3119	114548	NLRP3	2.10434	0.00311281	0.000419916	no
G9606_9049	5649	RELN	3	0.000486654	5.11e-05	no
G9606_1555	85457	CIPC	-0.582745	1.51e-09	6.06e-11	no
G9606_2431	8482	SEMA7A	0.615697	1.77e-15	3.93e-17	no
G9606_19558	100532736	MINOS1-NBL1	-5.97728	1.64e-05	1.22e-06	no
G9606_11667	162515	SLC16A11	-4.58496	0.0394947	0.0085753	no
G9606_24506	5155	PDGFB	0.64075	0.0422169	0.00932034	no
G9606_25978	7980	TFPI2	0.634825	7.7e-07	4.4e-08	no
G9606_2530	83546	RTBDN	1.63472	0.0485633	0.0111208	no
G9606_10468	26996	GPR160	0.721394	3.43e-09	1.44e-10	no
G9606_24964	168455	CCDC71L	0.995655	2.66e-89	6.75e-92	no
G9606_32228	107985911	LOC107985911	0.594428	0.0139129	0.00243508	no
G9606_26609	345757	FAM174A	0.841527	0.0461429	0.0103953	no
G9606_8747	84033	OBSCN	-0.754888	0.00404972	0.00056934	no
G9606_26451	7846	TUBA1A	0.812049	1.76e-65	5.88e-68	no
G9606_9826	163259	DENND2C	-0.594485	0.0199978	0.00376836	no
G9606_33517	283871	PGP	0.599204	1.08e-07	5.42e-09	no
G9606_3481	147166	TRIM16L	-0.610053	0.000300915	3.01e-05	no
G9606_33365	90673	PPP1R3E	-0.628031	0.0248486	0.00489752	no
G9606_26203	255738	PCSK9	-0.870244	2.34e-21	3.36e-23	no
G9606_6775	23732	FRRS1L	-2.80735	0.0127628	0.00219434	no
G9606_32357	128	ADH5	-0.881556	8.09e-102	1.7e-104	no
G9606_5264	8204	NRIP1	0.617384	4.1e-52	1.95e-54	no
G9606_18903	1848	DUSP6	0.586208	1.73e-17	3.25e-19	no
G9606_4472	6279	S100A8	-1.22372	3.43e-41	2.1e-43	no
G9606_21601	79755	ZNF750	-2.42223	1.48e-08	6.56e-10	no
G9606_19254	5803	PTPRZ1	-1.15516	3.07e-24	3.74e-26	no
G9606_19207	196500	PIANP	0.841496	4.09e-07	2.24e-08	no
G9606_3811	3382	ICA1	1.41751	3.58e-05	2.9e-06	no
G9606_35503	3201	HOXA4	0.613532	0.0188235	0.00350984	no
G9606_10235	114336	CGB2	1.70802	0.000539348	5.75e-05	no
G9606_21873	9947	MAGEC1	0.867061	2.93e-10	1.08e-11	no
G9606_9694	6581	SLC22A3	0.801454	0.00625389	0.000956546	no
G9606_22789	3093	UBE2K	-0.683215	6.79e-43	4.03e-45	no
G9606_11825	200162	SPAG17	-3.32193	0.0205347	0.00389112	no
G9606_7745	100996911	LOC100996911	2.09311	0.0485502	0.0111208	no
G9606_32110	23566	LPAR3	-0.77259	0.0334277	0.00698726	no
G9606_11938	54852	PAQR5	-0.657348	7.91e-06	5.55e-07	no
G9606_24415	100526664	LY75-CD302	2.53605	1.68e-05	1.25e-06	no
G9606_24434	114794	ELFN2	-1.32193	0.000233252	2.27e-05	no
G9606_2155	79713	IGFLR1	-0.704378	0.0435533	0.00967194	no
G9606_11831	102724560	CBSL	-6.70044	2.24e-11	7.42e-13	no
G9606_11084	79774	GRTP1	-0.64163	0.00253988	0.000332422	no
G9606_31427	100528030	POC1B-GALNT4	1.22677	2.35e-05	1.82e-06	no
G9606_6497	9066	SYT7	-0.715955	6.89e-06	4.76e-07	no
G9606_8752	4036	LRP2	2	0.0104272	0.00173604	no
G9606_7999	256987	SERINC5	-0.78178	5.04e-16	1.06e-17	no
G9606_35528	644809	C15orf56	1.39593	0.0158897	0.00285278	no
G9606_9901	9235	IL32	0.744105	1.99e-63	6.9e-66	no
G9606_17284	84900	RNFT2	1.15024	0.0212505	0.0040596	no
G9606_18953	54578	UGT1A6	-0.742411	6.61e-15	1.52e-16	no
G9606_99	90525	SHF	-0.758379	0.0265054	0.0052847	no
G9606_23083	112267876	LOC112267876	-2.57049	1.44e-61	5.44e-64	no
G9606_24910	6278	S100A7	-2.31772	1.6e-46	8.68e-49	no
G9606_12577	389337	ARHGEF37	-0.781165	0.000181779	1.74e-05	no
G9606_6299	114898	C1QTNF2	0.766801	0.0187221	0.00348514	no
G9606_2191	4337	MOCS1	1.02046	0.0254541	0.00503574	no
G9606_35116	6590	SLPI	-0.597318	1.5e-24	1.79e-26	no
G9606_457	3293	HSD17B3	-2.30581	0.0438758	0.00975712	no
G9606_6917	28231	SLCO4A1	0.626411	4.6e-14	1.17e-15	no
G9606_15023	3860	KRT13	-1.95909	1.98e-29	1.91e-31	no
G9606_14738	56603	CYP26B1	-0.614833	0.000185435	1.78e-05	no
G9606_4336	6539	SLC6A12	-2.53605	0.000300689	3e-05	no
G9606_15129	353376	TICAM2	0.713287	0.00211585	0.0002713	no
G9606_30134	3013	HIST1H2AD	7.01123	0.0338933	0.00710974	no
G9606_17816	25927	CNRIP1	1.00545	3.46e-05	2.79e-06	no
G9606_15329	1474	CST6	1.27591	0.000643249	6.98e-05	no
G9606_32052	27063	ANKRD1	0.881819	0.046814	0.0105986	no
G9606_19512	9689	BZW1	-1.11871	1.87e-237	1.16e-240	no
G9606_25692	8581	LY6D	-3.26366	8.36e-09	3.61e-10	no
G9606_13267	3868	KRT16	-1.95083	1.1e-18	1.86e-20	no
G9606_14541	55071	C9orf40	-1.02658	1.71e-19	2.75e-21	no
G9606_14712	124590	USH1G	-4	0.012772	0.00219434	no
G9606_30651	132720	FAM241A	-0.631979	0.000730811	8.06e-05	no
G9606_27790	10103	TSPAN1	0.949727	5.7e-06	3.85e-07	no
G9606_8599	22854	NTNG1	1.10236	0.0158617	0.00284382	no
G9606_1033	266727	MDGA1	0.741783	2.5e-13	6.87e-15	no
G9606_10608	56111	PCDHGA4	2.80735	0.00710119	0.00110941	no
G9606_20049	27147	DENND2A	0.63743	0.0485781	0.0111332	no
G9606_11784	144501	KRT80	1.20207	1.93e-205	1.55e-208	no
G9606_7714	7140	TNNT3	-1.45629	7.79e-19	1.32e-20	no
G9606_26713	79695	GALNT12	0.766801	0.0205641	0.0039005	no
G9606_6400	8038	ADAM12	1.11548	0.0467226	0.0105635	no
G9606_3406	4688	NCF2	-1.35107	0.00543759	0.000808158	no
G9606_5514	154664	ABCA13	0.847997	0.0433875	0.00962438	no
G9606_6883	132430	PABPC4L	-0.944959	4.13e-07	2.27e-08	no
G9606_36049	116442	RAB39B	2.80735	0.000639535	6.93e-05	no
G9606_992	81792	ADAMTS12	-0.875553	9.57e-11	3.37e-12	no
G9606_1535	57088	PLSCR4	-1.03622	0.00300569	0.00040305	no
G9606_11020	152877	FAM53A	1.65535	0.00914728	0.00148788	no
G9606_24335	30816	ERVW-1	-1.63743	3.63e-05	2.95e-06	no
G9606_14917	10673	TNFSF13B	2.04439	0.0485765	0.0111208	no
G9606_18138	102723553	SMIM11B	0.759049	9.72e-06	6.93e-07	no
G9606_24738	388662	SLC6A17	0.730393	4.25e-05	3.5e-06	no
G9606_8773	57214	CEMIP	-1.04439	0.038594	0.00835348	no
G9606_10096	4208	MEF2C	-0.770518	0.01301	0.00224086	no
G9606_18421	27330	RPS6KA6	-0.844175	6.64e-08	3.25e-09	no
G9606_11874	5337	PLD1	-0.601148	0.000192593	1.86e-05	no
G9606_2673	8111	GPR68	0.729471	0.00466676	0.000673398	no
G9606_34807	51301	GCNT4	-1.58496	0.0308923	0.0063389	no
G9606_4905	3248	HPGD	-1.59694	3.35e-08	1.56e-09	no
G9606_25765	760	CA2	-0.715296	1.4e-24	1.65e-26	no
G9606_9471	56127	PCDHB9	1.22239	0.0421138	0.00928456	no
G9606_34705	3489	IGFBP6	0.722177	3.17e-12	9.61e-14	no
G9606_23731	3589	IL11	0.984434	7.59e-26	8.4e-28	no
G9606_25018	109703458	HTD2	0.611025	0.00273968	0.000362298	no
G9606_12312	9729	KIAA0408	1.26303	0.00447553	0.000643314	no
G9606_17211	9586	CREB5	1.85914	4.28e-18	7.76e-20	no
G9606_10671	102724594	U2AF1L5	-0.662064	0.00554351	0.000826986	no
G9606_15527	54545	MTMR12	-0.627446	4.11e-12	1.27e-13	no
G9606_7754	90427	BMF	-0.885729	6.4e-33	5.14e-35	no
G9606_24457	5638	PRRG1	-0.701629	3.4e-12	1.03e-13	no
G9606_31270	6699	SPRR1B	-0.99912	1.38e-13	3.65e-15	no
G9606_30853	5122	PCSK1	1.152	0.00614449	0.000934874	no
G9606_5583	8061	FOSL1	0.955901	1.77e-144	2.73e-147	no
G9606_10916	952	CD38	-3.16993	0.0224097	0.00433786	no
G9606_29130	7124	TNF	-1.97085	3.74e-05	3.05e-06	no
G9606_30620	4900	NRGN	0.75568	0.00822929	0.00132025	no
G9606_15049	729873	TBC1D3	0.884523	0.0468268	0.0105986	no
G9606_12261	6326	SCN2A	3	0.00572906	0.000857854	no
G9606_34579	113730	KLHDC7B	-1.56704	0.000102213	9.19e-06	no
G9606_6971	9353	SLIT2	0.662965	0.00095832	0.000109903	no
G9606_27690	1844	DUSP2	0.842899	0.0335245	0.00701372	no
G9606_567	340527	NHSL2	-1.47393	3.68e-08	1.72e-09	no
G9606_5726	81629	TSSK3	-0.623174	0.00309035	0.000415358	no
G9606_5115	50650	ARHGEF3	-0.879255	5.64e-24	7.08e-26	no
G9606_19842	1949	EFNB3	0.646914	4.03e-07	2.2e-08	no
G9606_26027	112399	EGLN3	-0.766457	0.0016949	0.00020999	no
G9606_23648	3294	HSD17B2	-0.961031	9.61e-06	6.85e-07	no
G9606_13862	140862	ISM1	1.17688	0.00475907	0.000690838	no
G9606_16222	1475	CSTA	-0.742649	3.56e-14	8.99e-16	no
G9606_12582	79083	MLPH	0.704048	5.87e-15	1.34e-16	no
G9606_667	57537	SORCS2	-0.814075	1.65e-06	9.97e-08	no
G9606_16441	100133204	C9orf147	2.37851	0.0497272	0.011458	no
G9606_16203	57574	2020-03-04	0.786756	0.000292725	2.92e-05	no
G9606_30560	220213	OTUD1	-0.868597	3.62e-16	7.52e-18	no
G9606_8088	5064	PALM	-0.925146	0.00681865	0.00105684	no
G9606_12219	60680	CELF5	3.90689	0.0339033	0.00710974	no
G9606_10299	1318	SLC31A2	-0.78602	0.000191152	1.84e-05	no
G9606_2095	2581	GALC	0.89812	0.0369547	0.00787758	no
G9606_31551	51806	CALML5	-2.90122	0.00945858	0.00154846	no
G9606_8883	4854	NOTCH3	-0.683716	2.11e-11	6.96e-13	no
G9606_678	101929322	LOC101929322	1.07039	0.00147845	0.000179059	no
G9606_14590	1594	CYP27B1	0.712902	0.0282049	0.00569504	no
G9606_22159	4636	MYL5	1.23095	0.00561714	0.000839706	no
G9606_7853	59348	ZNF350	-0.807355	0.0274356	0.00551596	no
G9606_17462	163351	GBP6	-0.712718	0.00623636	0.000953094	no
G9606_29571	56967	C14orf132	1.0614	0.00934455	0.00152517	no
G9606_22650	171177	RHOV	-1.93333	1.49e-14	3.58e-16	no
G9606_12210	223117	SEMA3D	-0.584963	0.0220539	0.0042458	no
G9606_19718	27092	CACNG4	0.605721	3.25e-08	1.51e-09	no
G9606_35904	199699	DAND5	4.80735	0.0338833	0.00710974	no
G9606_33261	6291	SAA4	-6.56986	0.0394722	0.0085753	no
G9606_5309	81607	NECTIN4	-0.968636	0.00127611	0.000151555	no
G9606_22852	84078	KBTBD7	-0.581171	0.0155676	0.00278052	no
G9606_8625	51195	RAPGEFL1	-0.816136	2.11e-15	4.71e-17	no
G9606_7442	65989	DLK2	-0.728014	0.0133747	0.00231608	no
G9606_33267	3857	KRT9	-2.41504	0.000126273	1.16e-05	no
G9606_981	107984153	LOC107984153	-2.152	0.0106562	0.0017801	no
G9606_4454	7481	WNT11	-2.10705	7.43e-53	3.44e-55	no
G9606_3253	253738	EBF3	-0.733774	7.79e-05	6.83e-06	no
G9606_34837	4319	MMP10	0.746881	9.24e-09	4.02e-10	no
G9606_27348	4316	MMP7	-2.82312	1.72e-13	4.64e-15	no
G9606_15845	5787	PTPRB	-0.630566	5.53e-07	3.09e-08	no
G9606_28311	79845	RNF122	0.777608	0.00402431	0.000565518	no
G9606_13613	27040	LAT	0.681824	2.46e-05	1.92e-06	no
G9606_15489	6318	SERPINB4	-0.749374	0.002073	0.000265164	no
G9606_5367	2110	ETFDH	-0.598497	0.000648781	7.05e-05	no
G9606_14864	6616	SNAP25	1.26589	0.026168	0.00520772	no
G9606_23206	100526772	TMEM110-MUSTN1	-5.12928	0.0394835	0.0085753	no
G9606_15854	629	CFB	-0.814931	1.44e-07	7.38e-09	no
G9606_16482	100302736	TMED7-TICAM2	-0.812914	0.00205324	0.000262002	no
G9606_3357	2250	FGF5	1.34395	0.0492021	0.0113157	no
G9606_25494	83742	MARVELD1	0.714392	5.03e-22	6.96e-24	no
G9606_6704	3038	HAS3	-0.755297	9.73e-10	3.81e-11	no
G9606_24681	7398	USP1	-0.651311	1.54e-51	7.64e-54	no
G9606_13821	6446	SGK1	-0.608463	7.36e-19	1.24e-20	no
G9606_25647	219833	C11orf45	0.941106	0.0265047	0.00528784	no
G9606_16229	5507	PPP1R3C	4.70044	0.00573143	0.000857854	no
G9606_22069	56924	PAK6	1.06825	7.32e-14	1.92e-15	no
G9606_33909	643699	GOLGA8N	-1.32805	7.91e-06	5.54e-07	no
G9606_24586	3848	KRT1	-5.42626	0.000192848	1.86e-05	no
G9606_1293	140462	ASB9	0.745353	0.000787173	8.77e-05	no
G9606_25328	4973	OLR1	-2.032	4.26e-257	2.37e-260	no
G9606_20133	5265	SERPINA1	1.37587	0.0222267	0.00429282	no
G9606_9519	30845	EHD3	0.583006	9.45e-07	5.49e-08	no
G9606_6199	928	CD9	-0.647064	8.24e-27	8.81e-29	no
G9606_784	3556	IL1RAP	-0.595574	2.34e-08	1.07e-09	no
G9606_12894	113763	ZBED6CL	0.622695	0.00369233	0.00051316	no
G9606_14931	1462	VCAN	0.616671	0.0419559	0.00923938	no
G9606_33675	23109	DDN	-1.08153	0.00611264	0.000928894	no
G9606_16340	57338	JPH3	0.653269	0.029334	0.00596474	no
G9606_7481	23581	CASP14	-2.26303	0.00182201	0.00022799	no
G9606_21122	84446	BRSK1	0.589162	2.7e-05	2.13e-06	no
G9606_7656	4851	NOTCH1	-0.798172	1.47e-45	8.11e-48	no
G9606_24402	112464	CAVIN3	0.604984	6.04e-06	4.11e-07	no
G9606_22184	10417	SPON2	-2.69561	2.46e-06	1.54e-07	no
G9606_9384	1191	CLU	0.701525	2.29e-05	1.76e-06	no
G9606_12424	160760	PPTC7	-0.609116	1.57e-11	5.11e-13	no
G9606_24342	388963	C2orf81	0.630938	0.0370277	0.00789772	no
G9606_15612	6399	TRAPPC2	-0.641546	0.00288387	0.000384754	no
G9606_34196	79541	OR2A4	1.22707	0.0491889	0.0113157	no
G9606_1166	28968	SLC6A16	-0.963474	0.0189122	0.00353106	no
G9606_18921	3854	KRT6B	-1.42321	0.000342378	3.47e-05	no
G9606_29267	8348	HIST1H2BO	3.46632	0.0165286	0.00299712	no
G9606_16088	64282	TENT4B	-0.580624	0.000860623	9.75e-05	no
G9606_19724	10893	MMP24	1.3388	0.0213206	0.00407562	no
G9606_25977	56256	SERTAD4	-0.86233	1.49e-22	2.02e-24	no
G9606_3120	55680	RUFY2	-0.688726	2.59e-07	1.38e-08	no
G9606_11768	7054	TH	-1.41895	0.00625143	0.000956556	no
G9606_516	10418	SPON1	-0.703491	5.55e-06	3.73e-07	no
G9606_5711	10267	RAMP1	-1.05063	0.0183257	0.0033955	no
G9606_25599	100131897	INSYN2B	0.715923	6.48e-21	9.49e-23	no
G9606_14511	4099	MAG	2.16993	6.94e-06	4.8e-07	no
G9606_9476	56978	PRDM8	1.04394	0.000305791	3.06e-05	no
G9606_20391	2040	STOM	-0.731572	5.18e-05	4.35e-06	no
G9606_12715	346007	EYS	2.80735	0.0165342	0.00299712	no
G9606_4253	91662	NLRP12	1.01106	0.00392355	0.00054869	no
G9606_14979	127534	GJB4	-0.607261	0.0180431	0.00333644	no
G9606_31732	8744	TNFSF9	-0.807355	0.0183216	0.00339586	no
G9606_16700	140701	ABHD16B	0.67948	0.0131082	0.00226426	no
G9606_13434	1543	CYP1A1	-0.719032	1.75e-08	7.83e-10	no
G9606_10727	23308	ICOSLG	-1.15612	2.29e-06	1.42e-07	no
G9606_18259	2827	GPR3	0.823843	0.00442735	0.00063502	no
G9606_2600	154	ADRB2	0.693172	1.73e-14	4.18e-16	no
G9606_17018	220441	RNF152	-0.690795	2.73e-11	9.16e-13	no
G9606_9025	64129	TINAGL1	0.583208	9.56e-179	1.06e-181	no
G9606_21977	6364	CCL20	-1.20918	2.24e-16	4.58e-18	no
G9606_26173	135	ADORA2A	-1.09265	0.00125221	0.000148329	no
G9606_19705	79873	NUDT18	1.558	0.0283767	0.0057385	no
G9606_10168	79570	NKAIN1	0.61745	0.0230805	0.0044991	no
G9606_24237	8681	JMJD7-PLA2G4B	0.949119	1.39e-07	7.11e-09	no
G9606_7383	23657	SLC7A11	-0.787719	2.25e-24	2.71e-26	no
G9606_22924	968	CD68	0.806396	0.00458672	0.000660714	no
G9606_21713	11240	PADI2	0.7486	1.24e-06	7.38e-08	no
G9606_2647	10804	GJB6	-0.915715	1.7e-44	9.58e-47	no
G9606_6623	3423	IDS	0.782666	1.48e-24	1.76e-26	no
G9606_6235	64220	STRA6	0.911463	0.00124255	0.000146955	no
G9606_27849	8506	CNTNAP1	-0.799922	3.46e-05	2.78e-06	no
G9606_13952	84985	FAM83A	0.830704	7.24e-87	1.97e-89	no
G9606_20488	8349	HIST2H2BE	0.926294	5.04e-16	1.06e-17	no
G9606_34219	93659	CGB5	0.949141	0.00429448	0.000611184	no
G9606_4935	961	CD47	-0.697937	1.53e-45	8.51e-48	no
G9606_3454	80319	CXXC4	-1.44746	0.0175206	0.00322358	no
G9606_26103	360	AQP3	-1.31067	3.52e-100	7.82e-103	no
G9606_26669	9075	CLDN2	-4.52356	0.00400108	0.000561512	no
G9606_26956	112268349	LOC112268349	2.32193	0.0496872	0.011458	no
G9606_15092	4330	MN1	-1.02308	0.00320112	0.000434204	no
G9606_35743	8693	GALNT4	-1.15403	2.29e-06	1.42e-07	no
G9606_35603	54658	UGT1A1	-1.56188	0.030883	0.0063389	no
G9606_11541	155382	VPS37D	1.39391	0.030158	0.00617144	no
G9606_3543	219902	TMEM136	2.80735	3.14e-05	2.51e-06	no
G9606_5099	100885850	PTGES3L-AARSD1	-4.02975	0.0123402	0.0021087	no
G9606_15052	8564	KMO	-1.29834	6.48e-05	5.54e-06	no
G9606_3641	9187	SLC24A1	0.68281	9.47e-05	8.43e-06	no
G9606_34478	57045	TWSG1	-0.58646	3.42e-12	1.04e-13	no
G9606_3273	7068	THRB	-1.45104	4.96e-15	1.13e-16	no
G9606_32167	90187	EMILIN3	1.10497	0.00159355	0.000195856	no
G9606_21928	6317	SERPINB3	-0.98047	2.36e-39	1.5e-41	no
G9606_34856	107986353	LOC107986353	4	0.0104311	0.00173604	no
G9606_20608	5021	OXTR	-0.642705	2.21e-06	1.37e-07	no
G9606_19899	27065	NSG1	3.5025	0.00964643	0.00158696	no
G9606_28775	716	C1S	-1.5615	8.56e-06	6.05e-07	no
G9606_33245	9982	FGFBP1	-1.52903	4.73e-50	2.46e-52	no
G9606_3098	1368	CPM	-0.716574	0.00156022	0.000190699	no
G9606_20100	84248	FYTTD1	-0.870352	1.79e-29	1.7e-31	no
G9606_19812	10733	PLK4	-1.37528	1.05e-52	4.93e-55	no
G9606_34603	1947	EFNB1	-0.655784	1.21e-32	9.8e-35	no
G9606_1634	7786	MAP3K12	0.643856	0.00777874	0.00123787	no
G9606_6239	257019	FRMD3	-0.993427	1.79e-05	1.35e-06	no
G9606_17035	83538	TTC25	1.23349	0.0116928	0.00197929	no
G9606_16547	3604	TNFRSF9	1.41504	0.0404583	0.00884954	no
G9606_32128	2239	GPC4	-0.977457	1.91e-05	1.44e-06	no
G9606_15258	64919	BCL11B	-1.10692	1.34e-07	6.83e-09	no
G9606_13932	7294	TXK	1.49185	0.00828047	0.00133102	no
G9606_24703	25874	MPC2	-1.01245	9.04e-16	1.96e-17	no
G9606_5086	56097	PCDHGC5	-1.25376	0.0158495	0.00283968	no
G9606_3135	26059	ERC2	1.71621	0.0222089	0.00428662	no
G9606_19564	1400	CRMP1	2.07129	2.01e-32	1.66e-34	no
G9606_16557	64078	SLC28A3	-1.78427	0.00706034	0.00110128	no
G9606_11271	728340	GTF2H2C	0.741415	0.0106672	0.0017826	no
G9606_4665	3384	ICAM2	0.675337	2.61e-05	2.05e-06	no
G9606_2074	3800	KIF5C	0.867853	2.24e-24	2.71e-26	no
G9606_26641	338442	HCAR2	-0.619451	0.00036336	3.69e-05	no
G9606_22658	340120	ANKRD34B	-0.942476	6.07e-12	1.89e-13	no
G9606_24409	120939	TMEM52B	-0.660635	1.4e-20	2.12e-22	no
G9606_16671	10826	FAXDC2	-1.10962	0.0385583	0.0083386	no
G9606_17826	7049	TGFBR3	-1.66985	0.00171584	0.000213114	no
G9606_4193	1130	LYST	-0.749677	4.3e-08	2.04e-09	no
G9606_5958	102724788	LOC102724788	-2.33342	3.89e-07	2.12e-08	no
G9606_11058	4232	MEST	-0.667211	0.00540362	0.000800438	no
G9606_2767	5294	PIK3CG	1.80735	0.0454598	0.0101937	no
G9606_7213	118738	ZNF488	-0.743102	4.71e-12	1.45e-13	no
G9606_12896	27232	GNMT	2.47131	0.0466102	0.0105179	no
G9606_25102	9479	MAPK8IP1	0.636394	6.02e-08	2.93e-09	no
G9606_2549	255057	CBARP	0.817136	0.000147731	1.38e-05	no
G9606_9204	57402	S100A14	-0.678072	0.0258461	0.00513088	no
G9606_30413	118932	ANKRD22	2.75489	0.00428371	0.000608856	no
G9606_27456	6202	RPS8	-0.639936	1.01e-204	8.72e-208	no
G9606_33257	29103	DNAJC15	-2.8365	0.0015941	0.000195826	no
G9606_1396	83734	ATG10	-1.08476	0.00588579	0.000886052	no
G9606_5341	10397	NDRG1	-1.2341	1.42e-111	2.54e-114	no
G9606_20046	57460	PPM1H	2.08746	0.0454473	0.0101937	no
G9606_24118	85415	RHPN2	-0.770767	4.75e-13	1.33e-14	no
G9606_24292	3223	HOXC6	0.590069	0.0461187	0.0103785	no
G9606_6900	23034	SAMD4A	1.35908	0.000451344	4.7e-05	no
G9606_25586	333926	PPM1J	-1.02027	0.0137682	0.00240124	no
G9606_9924	8544	PIR	-0.747203	1.67e-16	3.36e-18	no
G9606_23602	155066	ATP6V0E2	0.788957	1.18e-14	2.81e-16	no
G9606_30378	9435	CHST2	1.50901	0.028368	0.0057385	no
G9606_3904	147906	DACT3	2.67807	0.0193184	0.00361764	no
G9606_227	7099	TLR4	0.874469	3.72e-05	3.03e-06	no
G9606_3295	222256	CDHR3	-2.19265	0.0231114	0.0045094	no
G9606_15668	59307	SIGIRR	-0.877929	0.00115641	0.000135551	no
G9606_27368	1291	COL6A1	-0.860645	5.32e-101	1.15e-103	no
G9606_289	80063	ATF7IP2	-1.70627	0.0481413	0.0109944	no
G9606_6703	3416	IDE	-0.718839	2.1e-27	2.21e-29	no
G9606_20159	728489	DNLZ	0.599462	0.00205425	0.000262258	no
G9606_34088	338324	S100A7A	-2.078	0.00469669	0.000678878	no
G9606_19579	100528062	ARMCX5-GPRASP2	0.708345	0.0106716	0.00178531	no
G9606_13022	100533496	TVP23C-CDRT4	0.765535	0.00776192	0.00123375	no
G9606_1742	29957	SLC25A24	-1.20672	1.69e-156	2.4e-159	no
G9606_16536	55824	PAG1	-1.03562	5.45e-09	2.32e-10	no
G9606_17725	4861	NPAS1	2.44931	0.031555	0.00651194	no
G9606_496	9649	RALGPS1	-1.05528	0.000126864	1.17e-05	no
G9606_7716	123041	SLC24A4	2.66297	0.00505843	0.000741486	no
G9606_98	90853	SPOCD1	0.795986	0.0279008	0.00562674	no
G9606_26575	64838	FNDC4	0.729146	0.00201423	0.000255406	no
G9606_11704	642273	FAM110C	0.712019	0.00750643	0.00118757	no
G9606_19117	54810	GIPC2	-1.4957	6.17e-06	4.21e-07	no
G9606_20518	805	CALM2	-1.18534	3.37e-200	3.13e-203	no
G9606_26297	9829	DNAJC6	0.592576	0.00543572	0.000807208	no
G9606_26943	3934	LCN2	0.753335	0	0	no
G9606_2453	2261	FGFR3	-0.598138	0.0228446	0.00444464	no
G9606_10166	259217	HSPA12A	-1.08342	0.000528028	5.61e-05	no
G9606_5046	118788	PIK3AP1	-0.697153	5.35e-05	4.5e-06	no
G9606_25924	7462	LAT2	1.18688	0.0467098	0.0105635	no
G9606_12309	9480	ONECUT2	-0.635844	8.18e-47	4.4e-49	no
G9606_20563	6101	RP1	1.87447	0.0315645	0.00651194	no
G9606_12232	117854	TRIM6	-0.907554	7.58e-05	6.62e-06	no
G9606_12177	84929	FIBCD1	1.21412	0.042102	0.00928456	no
G9606_31309	8339	HIST1H2BG	2.47072	0.0019615	0.000247264	no
G9606_24157	1464	CSPG4	-1.21978	3.42e-12	1.04e-13	no
G9606_14460	106821730	BUB1B-PAK6	0.745495	3.47e-32	2.94e-34	no
G9606_15146	653361	NCF1	-1.06357	0.016263	0.00294092	no
G9606_11920	153443	SRFBP1	-0.790904	2.11e-05	1.61e-06	no
G9606_10935	55897	MESP1	0.755536	0.0400348	0.00872968	no
G9606_5088	100529241	HSPE1-MOB4	-2.75002	6.18e-08	3.01e-09	no
G9606_9460	6372	CXCL6	0.99036	4.42e-17	8.45e-19	no
G9606_5532	10391	CORO2B	1.70044	0.00614442	0.000934484	no
G9606_19848	3486	IGFBP3	0.912161	4.1e-229	3.04e-232	no
G9606_18291	4060	LUM	-1.72583	0.00930183	0.00151647	no
G9606_34435	1513	CTSK	-0.842016	0.00543796	0.00080586	no
G9606_24116	151887	CCDC80	-0.610327	7.25e-10	2.78e-11	no
G9606_26845	8325	FZD8	1.58496	0.0119389	0.00202832	no
G9606_5094	83660	TLN2	-0.716646	3.01e-18	5.37e-20	no
G9606_27535	3984	LIMK1	0.691459	2.35e-42	1.43e-44	no
G9606_35708	284402	SCGB2B2	-4.16993	0.0127674	0.00219434	no
G9606_10454	1292	COL6A2	-0.949233	4.72e-61	1.81e-63	no
G9606_8072	27430	MAT2B	-0.905281	5.19e-34	3.82e-36	no
G9606_16403	118429	ANTXR2	0.687973	2.77e-17	5.27e-19	no
G9606_265	4054	LTBP3	0.904703	7.16e-15	1.66e-16	no
G9606_19964	139065	SLITRK4	-0.956931	0.00809333	0.00129743	no
G9606_23850	29114	TAGLN3	0.749593	0.0125179	0.00214448	no
G9606_4001	57554	LRRC7	-1.19265	0.0484703	0.0110905	no
G9606_2460	84659	RNASE7	1.36032	4.02e-19	6.51e-21	no
G9606_9494	55057	CRYBG2	1.33498	1.67e-05	1.24e-06	no
G9606_13514	102724862	TBC1D3I	1.26748	0.0360698	0.00765326	no
G9606_21507	8076	MFAP5	-1.54823	6e-33	4.78e-35	no
G9606_13820	3669	ISG20	0.84549	0.0363586	0.00772802	no
G9606_19878	345895	RSPH4A	1.29546	0.0466353	0.0105293	no
G9606_1890	9472	AKAP6	1.05063	0.0349887	0.00739144	no
G9606_3004	399473	SPRED3	1.30189	3.79e-06	2.48e-07	no
G9606_1003	29841	GRHL1	-0.846228	1.25e-07	6.38e-09	no
G9606_26855	101059918	GOLGA8R	-3.64386	5.24e-08	2.52e-09	no
G9606_26913	387104	SOGA3	1.06413	3.69e-07	2e-08	no
G9606_7949	624	BDKRB2	-1.13499	1.97e-13	5.33e-15	no
G9606_5322	150763	GPAT2	1.05319	3.59e-07	1.95e-08	no
G9606_33818	7352	UCP3	-0.834715	0.0272373	0.00546936	no
G9606_26247	25805	BAMBI	-0.61193	0.00448117	0.000644402	no
G9606_8810	283576	ZDHHC22	3.2854	0.000160359	1.51e-05	no
G9606_14696	23529	CLCF1	0.598349	8.19e-07	4.72e-08	no
G9606_20590	100271849	MEF2B	1.1773	0.0359478	0.00761848	no
G9606_25804	145407	ARMH4	1.28951	0.0116889	0.00198007	no
G9606_9859	29953	TRHDE	0.631849	0.0411912	0.00904296	no
G9606_27725	54626	HES2	-1.00368	1.29e-09	5.13e-11	no
G9606_16892	9182	RASSF9	-0.59018	0.00247983	0.000323336	no
G9606_24641	5266	PI3	-1.76438	2.02e-65	6.88e-68	no
G9606_23390	54361	WNT4	-1.48543	4.87e-12	1.51e-13	no
G9606_31325	6781	STC1	-0.778135	7.12e-06	4.93e-07	no
G9606_11559	51510	CHMP5	-0.585512	1.02e-11	3.25e-13	no
G9606_13614	114818	KLHL29	2.19265	0.00320146	0.000434052	no
G9606_34460	1843	DUSP1	0.731912	0.00133344	0.000159436	no
G9606_6813	10516	FBLN5	-0.866733	0.0216504	0.0041534	no
G9606_35762	4583	MUC2	2.90689	3.14e-05	2.51e-06	no
G9606_13101	10982	MAPRE2	1.48543	0.00479737	0.00069699	no
G9606_31113	27289	RND1	1.30415	0.0307949	0.0063151	no
G9606_6204	9001	HAP1	-1	0.0085377	0.00137817	no
G9606_29967	1735	DIO3	-2.26303	0.0260116	0.00516854	no
G9606_30011	3209	HOXA13	-0.859627	0.00197898	0.00025008	no
G9606_2210	5521	PPP2R2B	-1.11142	4.21e-05	3.46e-06	no
G9606_11985	54065	SMIM11A	-3.21917	3.18e-15	7.17e-17	no
G9606_9062	8792	TNFRSF11A	-1.20163	0.00521724	0.000767346	no
G9606_14064	10606	PAICS	-0.728747	4.74e-107	9.08e-110	no
G9606_486	5465	PPARA	-0.876265	2.24e-08	1.02e-09	no
G9606_14726	1942	EFNA1	-0.598226	2.03e-06	1.25e-07	no
G9606_15998	84830	ADTRP	1.34792	0.0172086	0.00314808	no
G9606_14056	6564	SLC15A1	0.684798	0.036075	0.0076499	no
G9606_24600	6252	RTN1	1.74723	0.0151877	0.00269952	no
G9606_7178	11005	SPINK5	-1.94753	0.00430407	0.000613612	no
G9606_24199	150051	LOC150051	0.918837	0.0014704	0.000177902	no
G9606_10897	53947	A4GALT	-0.593474	1.07e-11	3.4e-13	no
G9606_2420	933	CD22	0.813069	1.17e-06	6.93e-08	no
G9606_23384	747	DAGLA	0.722466	0.01349	0.00234022	no
G9606_32612	4017	LOXL2	0.656952	1.12e-21	1.58e-23	no
G9606_25778	400073	C12orf76	1.02191	0.0215115	0.0041201	no
G9606_17760	112267951	LOC112267951	-2.85798	0.01539	0.00274118	no
G9606_33594	6662	SOX9	0.624532	1.61e-14	3.86e-16	no
G9606_29169	8613	PLPP3	-1.19956	1.92e-10	6.94e-12	no
G9606_23058	1374	CPT1A	-0.734018	0.010272	0.00170449	no
G9606_5338	80205	CHD9	-0.596253	1.24e-11	3.98e-13	no
G9606_1201	10501	SEMA6B	0.977457	0.00066579	7.27e-05	no
G9606_15996	1803	DPP4	-0.731183	0.00786547	0.00125507	no
G9606_545	4135	MAP6	2.32193	0.00501645	0.000733472	no
G9606_22891	103344718	HOTS	-3.17509	6.27e-29	6.2e-31	no
G9606_24234	4207	BORCS8-MEF2B	-1.06413	0.0165243	0.00299838	no
G9606_5380	808	CALM3	0.679154	2.13e-181	2.24e-184	no
G9606_21780	124872	B4GALNT2	-1.5502	0.0039851	0.000559022	no
G9606_4690	85360	SYDE1	0.773178	3.18e-06	2.04e-07	no
G9606_2113	5349	FXYD3	-0.835059	2.1e-104	4.29e-107	no
G9606_8502	51330	TNFRSF12A	0.627535	2.81e-25	3.18e-27	no
G9606_13145	1364	CLDN4	0.641698	1.28e-24	1.5e-26	no
G9606_12770	5915	RARB	1.11059	4.89e-07	2.71e-08	no
G9606_11612	10140	TOB1	-0.707138	3.64e-12	1.12e-13	no
G9606_15555	51171	HSD17B14	2.85798	0.019312	0.00361764	no
G9606_2112	55061	SUSD4	-1.56435	0.00938721	0.00153329	no
G9606_7091	4210	MEFV	-3.16993	0.0021097	0.00027025	no
G9606_6783	93611	FBXO44	-0.616031	0.000725469	8e-05	no
G9606_19076	171546	SPTSSA	-0.63979	8.7e-37	6.19e-39	no
G9606_8903	57597	BAHCC1	-0.91983	2.65e-18	4.72e-20	no
G9606_5342	5655	KLK10	-0.750302	5.52e-18	1.01e-19	no
G9606_12741	340075	ARSI	0.800691	0.00085972	9.73e-05	no
G9606_7596	84159	ARID5B	-0.68532	1.77e-10	6.37e-12	no
G9606_19960	129607	CMPK2	1.97199	0.00730081	0.00114917	no
G9606_10269	4638	MYLK	-0.882961	0.0148114	0.00262256	no
G9606_14611	7639	ZNF85	0.710493	0.025459	0.00503828	no
G9606_7419	9770	RASSF2	0.777608	0.000255359	2.51e-05	no
G9606_8805	5653	KLK6	-1.01342	0.0187614	0.00349594	no
G9606_23374	2318	FLNC	0.584963	3.2e-07	1.71e-08	no
G9606_1762	9792	SERTAD2	-0.736155	5.02e-22	6.99e-24	no
G9606_9667	131566	DCBLD2	0.637029	4.19e-129	6.73e-132	no
G9606_24825	8651	SOCS1	-0.859822	0.0315235	0.00650154	no
G9606_18753	284361	EMC10	1.35669	0.0136724	0.00237862	no
G9606_21978	9052	GPRC5A	0.62483	7.24e-19	1.21e-20	no
G9606_16035	53832	IL20RA	-1.05889	0.017743	0.00326888	no
G9606_2286	10039	PARP3	0.955606	0.00703018	0.00109571	no
G9606_12797	26086	GPSM1	0.599861	1.24e-09	4.92e-11	no
G9606_4196	10317	B3GALT5	1.85561	0.000749696	8.3e-05	no
G9606_14157	23705	CADM1	3.08746	0.0165399	0.00299712	no
G9606_6731	727851	RGPD8	0.949959	0.000671451	7.34e-05	no
G9606_22281	65997	RASL11B	-1	0.0368395	0.00785074	no
G9606_10264	3200	HOXA3	0.749219	2.57e-12	7.74e-14	no
G9606_6193	843	CASP10	-0.64075	0.000957302	0.000109727	no
G9606_11349	7849	PAX8	0.983512	0.0145171	0.00255788	no
G9606_5535	51523	CXXC5	-0.656028	7.09e-15	1.64e-16	no
G9606_25953	5737	PTGFR	1.16993	0.011401	0.00192144	no
G9606_33783	64064	OXCT2	0.791892	0.0373246	0.00798182	no
G9606_1434	9635	CLCA2	-1.3388	0.022063	0.00425164	no
G9606_8761	9645	MICAL2	0.937486	3.3e-169	4.08e-172	no
G9606_16740	43847	KLK14	-3.75489	0.0123357	0.0021087	no
G9606_21973	83481	EPPK1	-0.795767	6.68e-27	7.11e-29	no
G9606_8457	3965	LGALS9	0.596343	0.00262972	0.000345644	no
G9606_2283	8869	ST3GAL5	0.721859	0.000279484	2.77e-05	no
G9606_1302	51316	PLAC8	-1.19214	7.91e-16	1.71e-17	no
G9606_12110	8605	PLA2G4C	1	0.033305	0.0069575	no
G9606_29709	2863	GPR39	0.67319	5.06e-07	2.81e-08	no
G9606_4883	100130370	LOC100130370	-0.726435	4.63e-06	3.05e-07	no
G9606_24324	5885	RAD21	-1.07584	0	0	no
G9606_30826	644634	LOC644634	-2.44057	0.00261297	0.000342796	no
G9606_16796	9751	SNPH	0.754888	0.0359671	0.0076248	no
G9606_631	8470	SORBS2	-0.67291	7.38e-09	3.17e-10	no
G9606_26152	138429	PIP5KL1	1.27684	0.00378532	0.000527254	no
G9606_2104	25992	SNED1	-1.20163	0.0309023	0.00634476	no
G9606_28109	131583	FAM43A	-0.847997	0.00703415	0.00109676	no
G9606_3401	143098	MPP7	-0.954834	0.000806185	9.02e-05	no
G9606_18991	2012	EMP1	0.736966	3.58e-14	9.05e-16	no
G9606_1041	3400	ID4	1.02237	0.0419677	0.00923938	no
G9606_33587	440804	RIMBP3B	4.24793	0.000257275	2.53e-05	no
G9606_15993	285489	DOK7	0.866998	0.00155767	0.000190291	no
G9606_32767	28986	MAGEH1	2.53051	0.0497005	0.011458	no
G9606_28190	4907	NT5E	0.852273	3.3e-57	1.43e-59	no
G9606_20955	3872	KRT17	-0.930296	0	0	no
G9606_30924	3851	KRT4	-3.14296	0.00352471	0.000485942	no
G9606_6516	1491	CTH	-1.15654	1.45e-13	3.85e-15	no
G9606_3345	8120	AP3B2	-0.909802	0.000102232	9.18e-06	no
G9606_19190	9543	IGDCC3	1.2578	0.00828365	0.00133102	no
G9606_6550	55359	STYK1	-0.949119	0.00348416	0.000479704	no
G9606_7979	120114	FAT3	0.766328	5.11e-12	1.59e-13	no
G9606_7672	1850	DUSP8	1.03081	1.25e-07	6.34e-09	no
G9606_20353	25840	METTL7A	-1.57258	0.000102142	9.19e-06	no
G9606_10591	55916	NXT2	-0.843518	4.98e-13	1.41e-14	no
G9606_12761	285368	PRRT3	1.02106	4.13e-13	1.15e-14	no
G9606_928	9194	SLC16A7	-0.596458	7.68e-06	5.36e-07	no
G9606_11275	2669	GEM	0.79212	0.000345138	3.5e-05	no
G9606_20768	84419	C15orf48	0.646631	2.19e-14	5.31e-16	no
G9606_32516	94115	CGB8	0.838075	2.76e-10	1.01e-11	no
G9606_2222	64577	ALDH8A1	-1.66742	0.0231041	0.0045094	no
G9606_1487	151126	ZNF385B	-0.806025	0.00089065	0.000101317	no
G9606_19419	3861	KRT14	-3.06447	2.44e-107	4.53e-110	no
G9606_20606	6337	SCNN1A	0.905141	1.11e-15	2.44e-17	no
G9606_19904	1258	CNGB1	1.37851	0.000528033	5.61e-05	no
G9606_6542	50804	MYEF2	0.712423	0.00023803	2.33e-05	no
G9606_16904	100526740	ATP5MF-PTCD1	6.61471	6.14e-24	7.78e-26	no
G9606_4607	55806	HR	-1.10842	1.83e-15	4.07e-17	no
G9606_28121	4674	NAP1L2	1.61143	0.03248	0.00674902	no
G9606_6121	54059	YBEY	-0.583153	0.026515	0.00529152	no
G9606_2700	55614	KIF16B	-0.634593	1.21e-07	6.1e-09	no
G9606_1689	728215	FAM155A	0.676779	3.05e-05	2.43e-06	no
G9606_33977	6496	SIX3	-0.832649	0.0180923	0.00334778	no
G9606_16371	4828	NMB	0.922606	1.86e-09	7.56e-11	no
G9606_22795	55089	SLC38A4	-1.33342	1.31e-06	7.85e-08	no
G9606_2235	55304	SPTLC3	-1.32193	0.00543985	0.000808158	no
G9606_25021	3751	KCND2	-1.07039	4.67e-06	3.09e-07	no
G9606_29804	255488	RNF144B	-1.30183	1.02e-16	2.01e-18	no
G9606_21305	441478	NRARP	-0.919684	3.15e-23	4.13e-25	no
G9606_3068	3037	HAS2	1.28259	1.11e-22	1.47e-24	no
G9606_12390	144245	ALG10B	-0.674905	0.00147222	0.000178213	no
G9606_16821	286336	FAM78A	0.594744	0.0125606	0.00215336	no
G9606_6649	10411	RAPGEF3	0.597674	0.0376586	0.00809514	no
G9606_30591	80326	WNT10A	-1.16077	1.88e-09	7.67e-11	no
G9606_23275	51239	ANKRD39	0.616296	0.0374691	0.0080405	no
G9606_26385	22943	DKK1	1.32749	1.19e-33	9.07e-36	no
G9606_1206	3481	IGF2	-1.3438	0	0	no
G9606_11848	9365	KL	-1.02697	0.00267002	0.000352426	no
G9606_19111	9453	GGPS1	-0.888614	1.71e-20	2.61e-22	no
G9606_20741	5317	PKP1	-1.96755	5.33e-92	1.29e-94	no
G9606_23753	5764	PTN	1.01963	0.000103981	9.37e-06	no
G9606_1159	125170	MIEF2	0.609854	0.00579978	0.000871312	no
G9606_19897	83638	C11orf68	0.774531	4.26e-16	8.91e-18	no
G9606_1351	2053	EPHX2	-0.777608	0.0485407	0.0111216	no
G9606_3735	51226	COPZ2	0.782666	0.0325575	0.00676712	no
G9606_15010	3674	ITGA2B	-1.19068	0.00530358	0.00078234	no
G9606_4899	445	ASS1	-0.801566	4.05e-94	9.26e-97	no
G9606_29429	100463488	MTRNR2L10	-0.651196	0.0046662	0.000673894	no
G9606_20096	8743	TNFSF10	-0.660183	2.24e-16	4.6e-18	no
G9606_17601	3603	IL16	-0.809569	0.000207369	2.01e-05	no
G9606_16054	79734	KCTD17	0.617881	7.57e-07	4.32e-08	no
G9606_21417	81532	MOB2	-1.05687	2.79e-09	1.15e-10	no
G9606_7878	89884	LHX4	-0.692676	0.01149	0.00193785	no
G9606_3263	8796	SCEL	1.22862	5.42e-28	5.6e-30	no
G9606_3645	9738	CCP110	-0.633019	1.6e-21	2.26e-23	no
G9606_9841	115207	KCTD12	-0.735694	2.08e-31	1.81e-33	no
G9606_10462	4053	LTBP2	-0.75448	6.02e-07	3.39e-08	no
G9606_12706	1969	EPHA2	0.705279	1.16e-120	1.94e-123	no
G9606_11458	2308	FOXO1	-0.717541	1.92e-10	6.96e-12	no
G9606_19652	250	ALPP	-1.79837	0.00115729	0.000135726	no
G9606_23247	5732	PTGER2	-0.783867	1.02e-05	7.3e-07	no
G9606_23546	11037	STON1	-0.708537	6.85e-05	5.9e-06	no
G9606_9166	84818	IL17RC	0.607147	1.17e-08	5.16e-10	no
G9606_5821	170689	ADAMTS15	-0.772094	2.61e-10	9.54e-12	no
G9606_14139	112268238	LOC112268238	0.736966	2.91e-10	1.07e-11	no
G9606_18319	5083	PAX9	-0.637857	0.00173392	0.000215574	no
G9606_1743	22998	LIMCH1	-1.65992	1.71e-06	1.04e-07	no
G9606_1597	7108	TM7SF2	0.671203	0.000169699	1.61e-05	no
G9606_9601	54682	MANSC1	0.752375	0.0161035	0.00289814	no
G9606_20575	9368	SLC9A3R1	-0.652208	3.04e-40	1.88e-42	no
G9606_16947	146664	MGAT5B	0.612575	3.19e-14	7.97e-16	no
G9606_11294	3625	INHBB	-1.68281	0.0058777	0.000884108	no
G9606_13149	84913	ATOH8	2.03562	2.8e-30	2.61e-32	no
G9606_188	55716	LMBR1L	0.700276	2.84e-08	1.3e-09	no
G9606_28033	23285	KIAA1107	-0.580775	0.0322159	0.00668218	no
G9606_25211	100533106	ZHX1-C8orf76	1.1343	0.000428605	4.43e-05	no
G9606_18381	128710	SLX4IP	-0.707134	2.41e-06	1.5e-07	no
G9606_22136	3620	IDO1	-0.79556	0.00790524	0.00126239	no
G9606_21730	5326	PLAGL2	-0.930903	9.89e-62	3.67e-64	no
G9606_6590	10156	RASA4	-0.696896	3.14e-15	7.07e-17	no
G9606_32443	100534592	URGCP-MRPS24	7.59246	5.48e-06	3.68e-07	no
G9606_9381	2167	FABP4	-1.33529	1.69e-23	2.17e-25	no
G9606_17498	25818	KLK5	-1.48074	9.21e-05	8.17e-06	no
G9606_9552	256949	KANK3	4.08746	0.0188355	0.00351324	no
G9606_31701	6666	SOX12	-0.632268	6.39e-06	4.39e-07	no
G9606_8148	100533183	ZNF664-RFLNA	-5.61471	0.000104307	9.41e-06	no
G9606_29511	101928589	LOC101928589	-1.11396	0.0190481	0.00355996	no
G9606_12072	2878	GPX3	-2.5025	0.00668474	0.00103402	no
G9606_4677	83849	SYT15	-0.607683	0.0027547	0.000365136	no
G9606_25075	3852	KRT5	-0.817387	0	0	no
G9606_15280	2977	GUCY1A2	0.60921	0.000697072	7.65e-05	no
G9606_32661	3491	CYR61	0.685083	5.16e-13	1.46e-14	no
G9606_29948	51561	IL23A	0.882643	0.0126734	0.00217426	no
G9606_11053	80333	KCNIP4	4.39232	0.0465975	0.0105179	no
G9606_14464	8710	SERPINB7	1.28594	8.4e-13	2.43e-14	no
G9606_11183	119	ADD2	1.05324	3.67e-18	6.58e-20	no
G9606_19774	11013	TMSB15A	0.591657	4.59e-05	3.83e-06	no
G9606_4887	116372	LYPD1	0.74578	9.93e-23	1.31e-24	no
G9606_27263	51320	MEX3C	-1.13395	2.59e-50	1.33e-52	no
G9606_22301	441282	AKR1B15	-1.83007	0.000822935	9.24e-05	no
G9606_2127	6096	RORB	1.29768	0.0189137	0.0035325	no
G9606_7956	57698	SHTN1	-0.704777	1.16e-14	2.75e-16	no
G9606_10926	57115	PGLYRP4	-1.75207	7.51e-09	3.23e-10	no
G9606_30798	10410	IFITM3	-0.60594	3.28e-31	2.94e-33	no
G9606_1734	2696	GIPR	-0.901222	0.0385075	0.0083181	no
G9606_14879	5739	PTGIR	0.952694	0.0430773	0.00955024	no
G9606_23658	29126	CD274	0.661037	9.6e-06	6.83e-07	no
G9606_11426	221491	SMIM29	1.06119	1.11e-05	7.96e-07	no
G9606_34723	112268437	LOC112268437	-1.1375	0.00800476	0.00128175	no
G9606_31396	969	CD69	-1.38512	0.00393583	0.000551138	no
G9606_5894	2354	FOSB	1.23879	0.0305169	0.00625242	no
